# Supplementary material for: Early onset diagnosis in Alzheimer’s disease patients via amyloid-β oligomers-sensing probe in cerebrospinal fluid
Source: Nat Commun. 2024 Feb 2;15:1004. doi: 10.1038/s41467-024-44818-x (PMC10837422; doi:10.1038/s41467-024-44818-x)
Supplement: Supplementary file 4 — Source data [file 41467_2024_44818_MOESM4_ESM.xlsx]

## Sheet: Fig. 2d
Wavelength (nm)	Normalized Abs with Aβ1–42 monomer	Normalized Abs with Aβ1–42 oligomers	Normalized Abs with Aβ1–42 fibrils	Normalized FL with Aβ1–42 monomer	Normalized FL with Aβ1–42 oligomers	Normalized FL with Aβ1–42 fibrils
200	0.42088	0.3552	0.39453	--	--	--
200.5	0.44238	0.39379	0.38753	--	--	--
201	0.43608	0.4527	0.35659	--	--	--
201.5	0.43216	0.44341	0.36794	--	--	--
202	0.43937	0.4586	0.35979	--	--	--
202.5	0.42385	0.4694	0.36062	--	--	--
203	0.42813	0.49289	0.32963	--	--	--
203.5	0.44485	0.55033	0.32662	--	--	--
204	0.42544	0.51787	0.32511	--	--	--
204.5	0.43098	0.49156	0.33139	--	--	--
205	0.45869	0.48804	0.34292	--	--	--
205.5	0.48228	0.47685	0.33387	--	--	--
206	0.48594	0.47017	0.34319	--	--	--
206.5	0.47597	0.43866	0.3711	--	--	--
207	0.48439	0.4106	0.40379	--	--	--
207.5	0.45644	0.37153	0.43699	--	--	--
208	0.49466	0.39375	0.43944	--	--	--
208.5	0.52251	0.4077	0.4251	--	--	--
209	0.50412	0.39303	0.41362	--	--	--
209.5	0.46879	0.40918	0.3934	--	--	--
210	0.46083	0.37377	0.37983	--	--	--
210.5	0.45245	0.38836	0.35346	--	--	--
211	0.4377	0.39894	0.3729	--	--	--
211.5	0.41937	0.4461	0.35504	--	--	--
212	0.38243	0.42997	0.37068	--	--	--
212.5	0.35156	0.42725	0.36869	--	--	--
213	0.36685	0.42237	0.35037	--	--	--
213.5	0.37812	0.4122	0.38182	--	--	--
214	0.38294	0.43274	0.40178	--	--	--
214.5	0.40082	0.43995	0.41008	--	--	--
215	0.40207	0.41533	0.39803	--	--	--
215.5	0.43651	0.40208	0.39826	--	--	--
216	0.45138	0.38489	0.38974	--	--	--
216.5	0.45315	0.37383	0.39233	--	--	--
217	0.45467	0.38153	0.45301	--	--	--
217.5	0.43267	0.4041	0.45701	--	--	--
218	0.40759	0.38987	0.46254	--	--	--
218.5	0.38849	0.40401	0.46671	--	--	--
219	0.39753	0.4028	0.47476	--	--	--
219.5	0.41828	0.41757	0.50351	--	--	--
220	0.40614	0.44653	0.50145	--	--	--
220.5	0.38039	0.42463	0.50064	--	--	--
221	0.39387	0.42826	0.4542	--	--	--
221.5	0.41949	0.40889	0.44081	--	--	--
222	0.45007	0.41349	0.44147	--	--	--
222.5	0.4377	0.40117	0.44862	--	--	--
223	0.42252	0.42516	0.43269	--	--	--
223.5	0.39708	0.41162	0.40086	--	--	--
224	0.42541	0.40228	0.387	--	--	--
224.5	0.44618	0.4237	0.38437	--	--	--
225	0.42365	0.426	0.3872	--	--	--
225.5	0.41445	0.42014	0.38184	--	--	--
226	0.39374	0.41736	0.38215	--	--	--
226.5	0.42746	0.41736	0.38332	--	--	--
227	0.45328	0.4219	0.37235	--	--	--
227.5	0.44974	0.4389	0.36648	--	--	--
228	0.40996	0.44275	0.40723	--	--	--
228.5	0.39762	0.44878	0.39787	--	--	--
229	0.40459	0.4467	0.37799	--	--	--
229.5	0.41787	0.4678	0.36948	--	--	--
230	0.42376	0.46366	0.36834	--	--	--
230.5	0.41914	0.46009	0.38237	--	--	--
231	0.42772	0.46876	0.39056	--	--	--
231.5	0.42898	0.46878	0.39488	--	--	--
232	0.43945	0.46971	0.39625	--	--	--
232.5	0.44398	0.4731	0.40384	--	--	--
233	0.45285	0.46753	0.40916	--	--	--
233.5	0.45649	0.46734	0.41709	--	--	--
234	0.46157	0.46759	0.42359	--	--	--
234.5	0.46685	0.4702	0.43012	--	--	--
235	0.47197	0.47287	0.43579	--	--	--
235.5	0.4759	0.47184	0.44069	--	--	--
236	0.47719	0.47114	0.44652	--	--	--
236.5	0.48093	0.46785	0.45169	--	--	--
237	0.48292	0.46791	0.45582	--	--	--
237.5	0.48493	0.46792	0.4593	--	--	--
238	0.48608	0.46744	0.46151	--	--	--
238.5	0.48803	0.46708	0.46317	--	--	--
239	0.48926	0.46518	0.46458	--	--	--
239.5	0.48954	0.46527	0.46603	--	--	--
240	0.48906	0.46373	0.46678	--	--	--
240.5	0.48751	0.4637	0.46723	--	--	--
241	0.48689	0.46256	0.4688	--	--	--
241.5	0.48684	0.46145	0.46923	--	--	--
242	0.48663	0.45909	0.47086	--	--	--
242.5	0.48612	0.45875	0.47216	--	--	--
243	0.4861	0.45899	0.47423	--	--	--
243.5	0.48621	0.45854	0.47571	--	--	--
244	0.48825	0.45863	0.47805	--	--	--
244.5	0.48903	0.45879	0.47945	--	--	--
245	0.48788	0.458	0.48249	--	--	--
245.5	0.48846	0.45847	0.48459	--	--	--
246	0.48954	0.46166	0.48629	--	--	--
246.5	0.49126	0.46387	0.48919	--	--	--
247	0.49305	0.4656	0.49231	--	--	--
247.5	0.49516	0.46774	0.49554	--	--	--
248	0.49636	0.47002	0.49901	--	--	--
248.5	0.49961	0.47174	0.50286	--	--	--
249	0.50365	0.47674	0.50501	--	--	--
249.5	0.50618	0.47914	0.50861	--	--	--
250	0.50951	0.4824	0.51216	--	--	--
250.5	0.51188	0.48447	0.51521	--	--	--
251	0.51414	0.4885	0.51674	--	--	--
251.5	0.51516	0.49242	0.51952	--	--	--
252	0.51569	0.49549	0.52168	--	--	--
252.5	0.51793	0.49967	0.52277	--	--	--
253	0.51786	0.50093	0.52344	--	--	--
253.5	0.51831	0.50386	0.52381	--	--	--
254	0.51701	0.50526	0.52467	--	--	--
254.5	0.51602	0.50853	0.52382	--	--	--
255	0.51453	0.51018	0.52382	--	--	--
255.5	0.51429	0.51058	0.52271	--	--	--
256	0.5132	0.51141	0.52093	--	--	--
256.5	0.51038	0.51168	0.51981	--	--	--
257	0.50855	0.51062	0.51741	--	--	--
257.5	0.5074	0.51012	0.51554	--	--	--
258	0.50569	0.50906	0.51255	--	--	--
258.5	0.50432	0.50477	0.51079	--	--	--
259	0.50156	0.50171	0.50845	--	--	--
259.5	0.49864	0.49945	0.50578	--	--	--
260	0.49552	0.49698	0.50344	--	--	--
260.5	0.49212	0.49394	0.49965	--	--	--
261	0.48844	0.49204	0.49702	--	--	--
261.5	0.48415	0.48827	0.49298	--	--	--
262	0.48044	0.48525	0.49066	--	--	--
262.5	0.47578	0.48364	0.4864	--	--	--
263	0.47122	0.47978	0.48154	--	--	--
263.5	0.46766	0.47539	0.47655	--	--	--
264	0.4636	0.47107	0.46987	--	--	--
264.5	0.45923	0.46606	0.46562	--	--	--
265	0.45449	0.46032	0.46051	--	--	--
265.5	0.44894	0.45581	0.45517	--	--	--
266	0.44175	0.44988	0.44823	--	--	--
266.5	0.43452	0.44307	0.44094	--	--	--
267	0.42832	0.43493	0.4343	--	--	--
267.5	0.4207	0.42683	0.42713	--	--	--
268	0.41183	0.4186	0.42073	--	--	--
268.5	0.40344	0.40951	0.41195	--	--	--
269	0.39295	0.40204	0.40264	--	--	--
269.5	0.38388	0.39282	0.39352	--	--	--
270	0.37526	0.38335	0.38308	--	--	--
270.5	0.36688	0.37398	0.3753	--	--	--
271	0.35727	0.3663	0.36675	--	--	--
271.5	0.34868	0.35724	0.35832	--	--	--
272	0.3406	0.34958	0.35058	--	--	--
272.5	0.33314	0.34092	0.34318	--	--	--
273	0.32771	0.33176	0.33714	--	--	--
273.5	0.32066	0.32272	0.32986	--	--	--
274	0.31509	0.31589	0.32462	--	--	--
274.5	0.30949	0.30926	0.3188	--	--	--
275	0.3031	0.30223	0.31243	--	--	--
275.5	0.2974	0.29729	0.30716	--	--	--
276	0.29285	0.29073	0.30214	--	--	--
276.5	0.28793	0.28692	0.29688	--	--	--
277	0.2833	0.28343	0.29268	--	--	--
277.5	0.27986	0.28105	0.28753	--	--	--
278	0.27585	0.27699	0.28297	--	--	--
278.5	0.27283	0.27471	0.2787	--	--	--
279	0.27117	0.27214	0.27493	--	--	--
279.5	0.26836	0.26958	0.27162	--	--	--
280	0.26436	0.26647	0.26702	--	--	--
280.5	0.26145	0.26296	0.26374	--	--	--
281	0.25725	0.25829	0.25933	--	--	--
281.5	0.25433	0.25353	0.25824	--	--	--
282	0.25001	0.24991	0.25507	--	--	--
282.5	0.24607	0.24396	0.25186	--	--	--
283	0.24118	0.24062	0.24822	--	--	--
283.5	0.23698	0.23547	0.243	--	--	--
284	0.23453	0.23113	0.23979	--	--	--
284.5	0.22992	0.22604	0.23578	--	--	--
285	0.22643	0.22323	0.23105	--	--	--
285.5	0.22287	0.21973	0.22691	--	--	--
286	0.22017	0.21501	0.22183	--	--	--
286.5	0.21664	0.21125	0.21749	--	--	--
287	0.21408	0.20614	0.21395	--	--	--
287.5	0.21089	0.20211	0.21121	--	--	--
288	0.20632	0.19791	0.20701	--	--	--
288.5	0.20377	0.19537	0.20391	--	--	--
289	0.20177	0.19034	0.20156	--	--	--
289.5	0.19927	0.18674	0.1973	--	--	--
290	0.19561	0.18295	0.19662	--	--	--
290.5	0.19288	0.17993	0.19371	--	--	--
291	0.19118	0.1769	0.19227	--	--	--
291.5	0.18957	0.17524	0.19014	--	--	--
292	0.18959	0.17402	0.18817	--	--	--
292.5	0.18909	0.173	0.18614	--	--	--
293	0.18781	0.17089	0.18469	--	--	--
293.5	0.18652	0.16829	0.18381	--	--	--
294	0.18727	0.16837	0.18264	--	--	--
294.5	0.18801	0.16764	0.18141	--	--	--
295	0.18719	0.16584	0.17962	--	--	--
295.5	0.18867	0.16481	0.17927	--	--	--
296	0.18852	0.16518	0.17852	--	--	--
296.5	0.18851	0.16266	0.17862	--	--	--
297	0.18944	0.16387	0.17858	--	--	--
297.5	0.19085	0.16469	0.1793	--	--	--
298	0.19082	0.16505	0.17915	--	--	--
298.5	0.19124	0.16554	0.17999	--	--	--
299	0.19297	0.16713	0.17993	--	--	--
299.5	0.1924	0.16882	0.18073	--	--	--
300	0.1924	0.16875	0.18186	--	--	--
300.5	0.19346	0.1708	0.18111	--	--	--
301	0.19596	0.17121	0.18129	--	--	--
301.5	0.19777	0.17333	0.18048	--	--	--
302	0.20035	0.17415	0.18257	--	--	--
302.5	0.20281	0.17735	0.18411	--	--	--
303	0.20423	0.17984	0.18577	--	--	--
303.5	0.20619	0.1811	0.18718	--	--	--
304	0.20909	0.18322	0.18948	--	--	--
304.5	0.21209	0.18524	0.19383	--	--	--
305	0.21478	0.18835	0.19624	--	--	--
305.5	0.21637	0.19143	0.19834	--	--	--
306	0.21911	0.19488	0.19988	--	--	--
306.5	0.22219	0.19733	0.20213	--	--	--
307	0.22627	0.19919	0.20481	--	--	--
307.5	0.23008	0.20243	0.20793	--	--	--
308	0.23372	0.20588	0.21147	--	--	--
308.5	0.23588	0.21097	0.21226	--	--	--
309	0.23966	0.21417	0.21579	--	--	--
309.5	0.24321	0.21706	0.22087	--	--	--
310	0.24853	0.22012	0.22364	--	--	--
310.5	0.25358	0.22347	0.22738	--	--	--
311	0.25798	0.22872	0.2301	--	--	--
311.5	0.26224	0.23401	0.23389	--	--	--
312	0.2675	0.23949	0.23578	--	--	--
312.5	0.27209	0.24252	0.24073	--	--	--
313	0.27536	0.24797	0.24591	--	--	--
313.5	0.281	0.25298	0.24913	--	--	--
314	0.28185	0.25891	0.25365	--	--	--
314.5	0.28439	0.26405	0.25662	--	--	--
315	0.28774	0.26935	0.26288	--	--	--
315.5	0.29242	0.27496	0.26781	--	--	--
316	0.29582	0.27987	0.27224	--	--	--
316.5	0.30207	0.28472	0.27721	--	--	--
317	0.30656	0.28934	0.28021	--	--	--
317.5	0.31041	0.29364	0.28566	--	--	--
318	0.31571	0.29691	0.2892	--	--	--
318.5	0.32004	0.30202	0.29429	--	--	--
319	0.32407	0.30589	0.29797	--	--	--
319.5	0.32912	0.30933	0.29982	--	--	--
320	0.33314	0.31163	0.30533	--	--	--
320.5	0.33699	0.31605	0.30941	--	--	--
321	0.33953	0.31908	0.31415	--	--	--
321.5	0.34288	0.32273	0.31754	--	--	--
322	0.34563	0.32821	0.32224	--	--	--
322.5	0.34908	0.32994	0.327	--	--	--
323	0.35208	0.3348	0.33063	--	--	--
323.5	0.35515	0.33884	0.33682	--	--	--
324	0.35916	0.34289	0.33931	--	--	--
324.5	0.3606	0.34741	0.3422	--	--	--
325	0.36524	0.35158	0.34497	--	--	--
325.5	0.36786	0.3563	0.3475	--	--	--
326	0.37368	0.36026	0.35051	--	--	--
326.5	0.37794	0.36474	0.35408	--	--	--
327	0.38226	0.36761	0.35673	--	--	--
327.5	0.3845	0.36954	0.35886	--	--	--
328	0.38753	0.37344	0.36278	--	--	--
328.5	0.39306	0.37643	0.36597	--	--	--
329	0.39506	0.3789	0.36963	--	--	--
329.5	0.39928	0.38214	0.37392	--	--	--
330	0.40133	0.38438	0.37649	--	--	--
330.5	0.40403	0.38682	0.37856	--	--	--
331	0.40582	0.38851	0.38194	--	--	--
331.5	0.40757	0.39219	0.38564	--	--	--
332	0.41101	0.3943	0.38831	--	--	--
332.5	0.4121	0.39609	0.39134	--	--	--
333	0.41529	0.39973	0.39439	--	--	--
333.5	0.41695	0.40126	0.39544	--	--	--
334	0.41888	0.40454	0.39813	--	--	--
334.5	0.42056	0.40691	0.39969	--	--	--
335	0.42239	0.4094	0.40222	--	--	--
335.5	0.42608	0.41179	0.4023	--	--	--
336	0.42598	0.41303	0.40389	--	--	--
336.5	0.42583	0.4137	0.4036	--	--	--
337	0.42543	0.41356	0.40174	--	--	--
337.5	0.4246	0.41225	0.40159	--	--	--
338	0.4236	0.41	0.40087	--	--	--
338.5	0.42203	0.40888	0.39913	--	--	--
339	0.42136	0.40804	0.39719	--	--	--
339.5	0.41875	0.40591	0.39591	--	--	--
340	0.41711	0.4048	0.39308	--	--	--
340.5	0.41626	0.40627	0.39762	--	--	--
341	0.41294	0.40518	0.39761	--	--	--
341.5	0.40974	0.40222	0.39628	--	--	--
342	0.40802	0.39753	0.39463	--	--	--
342.5	0.40697	0.3965	0.39313	--	--	--
343	0.40481	0.39296	0.3911	--	--	--
343.5	0.40258	0.39096	0.39047	--	--	--
344	0.39958	0.38828	0.38887	--	--	--
344.5	0.39717	0.3886	0.38815	--	--	--
345	0.39615	0.38651	0.38459	--	--	--
345.5	0.39463	0.38471	0.38172	--	--	--
346	0.39253	0.38374	0.38006	--	--	--
346.5	0.38978	0.37969	0.37806	--	--	--
347	0.38728	0.37888	0.37628	--	--	--
347.5	0.38613	0.37509	0.37485	--	--	--
348	0.38542	0.37162	0.37157	--	--	--
348.5	0.38431	0.36895	0.36921	--	--	--
349	0.38367	0.36785	0.36811	--	--	--
349.5	0.38169	0.36551	0.36805	--	--	--
350	0.38044	0.36428	0.36597	--	--	--
350.5	0.37913	0.36487	0.36483	--	--	--
351	0.37739	0.36388	0.36311	--	--	--
351.5	0.37625	0.36408	0.36241	--	--	--
352	0.37514	0.36386	0.3629	--	--	--
352.5	0.37294	0.36293	0.36279	--	--	--
353	0.37151	0.3609	0.36007	--	--	--
353.5	0.36989	0.36032	0.3571	--	--	--
354	0.36923	0.35825	0.35624	--	--	--
354.5	0.36779	0.35584	0.35441	--	--	--
355	0.36524	0.35414	0.35262	--	--	--
355.5	0.36378	0.35029	0.34868	--	--	--
356	0.36134	0.34741	0.345	--	--	--
356.5	0.35984	0.34361	0.34207	--	--	--
357	0.35639	0.34259	0.34001	--	--	--
357.5	0.35475	0.33888	0.33788	--	--	--
358	0.35124	0.33597	0.33323	--	--	--
358.5	0.34766	0.33211	0.33106	--	--	--
359	0.34467	0.32825	0.32787	--	--	--
359.5	0.34091	0.32593	0.32497	--	--	--
360	0.33695	0.32347	0.32004	--	--	--
360.5	0.33277	0.32012	0.31517	--	--	--
361	0.33039	0.3159	0.31276	--	--	--
361.5	0.32577	0.3129	0.30793	--	--	--
362	0.32164	0.30973	0.30432	--	--	--
362.5	0.31741	0.30547	0.29966	--	--	--
363	0.31534	0.30264	0.29591	--	--	--
363.5	0.31071	0.29957	0.29262	--	--	--
364	0.30704	0.29549	0.28978	--	--	--
364.5	0.30487	0.29256	0.28637	--	--	--
365	0.30055	0.28695	0.2816	--	--	--
365.5	0.29855	0.28278	0.27945	--	--	--
366	0.29566	0.2781	0.27787	--	--	--
366.5	0.29315	0.27666	0.27488	--	--	--
367	0.28954	0.27429	0.27166	--	--	--
367.5	0.28746	0.27063	0.26878	--	--	--
368	0.2856	0.26824	0.26658	--	--	--
368.5	0.2831	0.2671	0.2649	--	--	--
369	0.28215	0.26752	0.26357	--	--	--
369.5	0.28053	0.26649	0.26294	--	--	--
370	0.27888	0.26607	0.25951	--	--	--
370.5	0.28227	0.26341	0.25494	--	--	--
371	0.28225	0.26322	0.2551	--	--	--
371.5	0.28166	0.26251	0.25418	--	--	--
372	0.28115	0.26385	0.25413	--	--	--
372.5	0.28131	0.26357	0.25329	--	--	--
373	0.28231	0.26415	0.25361	--	--	--
373.5	0.28381	0.26477	0.25366	--	--	--
374	0.28436	0.26595	0.25496	--	--	--
374.5	0.28534	0.26767	0.25749	--	--	--
375	0.28581	0.26925	0.25796	--	--	--
375.5	0.28834	0.27169	0.25997	--	--	--
376	0.29039	0.27325	0.26171	--	--	--
376.5	0.29346	0.27679	0.26437	--	--	--
377	0.29616	0.2788	0.26761	--	--	--
377.5	0.29785	0.28209	0.27023	--	--	--
378	0.30074	0.28509	0.27274	--	--	--
378.5	0.3032	0.2882	0.27492	--	--	--
379	0.30677	0.29211	0.2789	--	--	--
379.5	0.30848	0.29514	0.28123	--	--	--
380	0.31253	0.30022	0.28418	--	--	--
380.5	0.31543	0.30301	0.28704	--	--	--
381	0.31783	0.3065	0.28947	--	--	--
381.5	0.32066	0.30964	0.29184	--	--	--
382	0.32368	0.31329	0.29465	--	--	--
382.5	0.32641	0.31777	0.29803	--	--	--
383	0.32954	0.32095	0.29978	--	--	--
383.5	0.33268	0.32447	0.30261	--	--	--
384	0.33529	0.32737	0.30666	--	--	--
384.5	0.33825	0.331	0.30947	--	--	--
385	0.3416	0.33524	0.31221	--	--	--
385.5	0.34513	0.33898	0.31543	--	--	--
386	0.34882	0.34269	0.31843	--	--	--
386.5	0.3535	0.34675	0.32122	--	--	--
387	0.35676	0.35098	0.32483	--	--	--
387.5	0.36156	0.35518	0.32903	--	--	--
388	0.36548	0.35899	0.33231	--	--	--
388.5	0.36917	0.36308	0.33606	--	--	--
389	0.37338	0.36723	0.34042	--	--	--
389.5	0.37831	0.37113	0.34445	--	--	--
390	0.38188	0.37528	0.34835	--	--	--
390.5	0.3855	0.37944	0.35214	--	--	--
391	0.39027	0.38476	0.35722	--	--	--
391.5	0.39378	0.39017	0.36238	--	--	--
392	0.39826	0.39568	0.36652	--	--	--
392.5	0.40367	0.40158	0.37213	--	--	--
393	0.40886	0.40635	0.3763	--	--	--
393.5	0.41445	0.41301	0.38103	--	--	--
394	0.4206	0.41982	0.38696	--	--	--
394.5	0.42701	0.42517	0.39345	--	--	--
395	0.43269	0.43079	0.39941	--	--	--
395.5	0.43949	0.43687	0.40544	--	--	--
396	0.44647	0.44256	0.4116	--	--	--
396.5	0.45302	0.44904	0.41635	--	--	--
397	0.45978	0.45595	0.42365	--	--	--
397.5	0.46557	0.46211	0.43094	--	--	--
398	0.47123	0.46805	0.43773	--	--	--
398.5	0.47762	0.47537	0.44311	--	--	--
399	0.48468	0.48292	0.44836	--	--	--
399.5	0.49116	0.48944	0.45401	--	--	--
400	0.4971	0.496	0.46131	--	--	--
400.5	0.50348	0.50227	0.46819	--	--	--
401	0.51053	0.50898	0.47459	--	--	--
401.5	0.51761	0.51534	0.48023	--	--	--
402	0.52472	0.5223	0.48626	--	--	--
402.5	0.53176	0.52856	0.49316	--	--	--
403	0.53825	0.53422	0.50083	--	--	--
403.5	0.54519	0.54058	0.50801	--	--	--
404	0.55229	0.54758	0.5149	--	--	--
404.5	0.55901	0.55396	0.52227	--	--	--
405	0.56486	0.56055	0.52899	--	--	--
405.5	0.57172	0.56621	0.5363	--	--	--
406	0.57928	0.57278	0.54378	--	--	--
406.5	0.58626	0.57901	0.55093	--	--	--
407	0.59337	0.58511	0.55727	--	--	--
407.5	0.60086	0.59175	0.5638	--	--	--
408	0.60698	0.59794	0.57069	--	--	--
408.5	0.61367	0.60438	0.57683	--	--	--
409	0.62104	0.60981	0.58364	--	--	--
409.5	0.62827	0.61656	0.59039	--	--	--
410	0.63485	0.62198	0.59638	--	--	--
410.5	0.63558	0.62564	0.60013	--	--	--
411	0.64239	0.63158	0.60686	--	--	--
411.5	0.64874	0.6367	0.61314	--	--	--
412	0.65586	0.64255	0.61976	--	--	--
412.5	0.66273	0.64823	0.62558	--	--	--
413	0.66991	0.65366	0.63206	--	--	--
413.5	0.67776	0.65827	0.63841	--	--	--
414	0.68469	0.6641	0.64596	--	--	--
414.5	0.69117	0.66944	0.65271	--	--	--
415	0.69727	0.67475	0.65843	--	--	--
415.5	0.7044	0.68108	0.66507	--	--	--
416	0.71093	0.68608	0.67166	--	--	--
416.5	0.71705	0.69101	0.67847	--	--	--
417	0.72388	0.69673	0.68569	--	--	--
417.5	0.73017	0.70189	0.69176	--	--	--
418	0.73661	0.70636	0.69716	--	--	--
418.5	0.74333	0.7109	0.7037	--	--	--
419	0.75004	0.71522	0.71039	--	--	--
419.5	0.75565	0.71829	0.71695	--	--	--
420	0.76147	0.72311	0.72252	--	--	--
420.5	0.76787	0.72765	0.7283	--	--	--
421	0.77369	0.7324	0.73368	--	--	--
421.5	0.77962	0.73762	0.74054	--	--	--
422	0.78562	0.74244	0.74709	--	--	--
422.5	0.7917	0.74793	0.75282	--	--	--
423	0.79726	0.75272	0.75884	--	--	--
423.5	0.80368	0.75797	0.7644	--	--	--
424	0.80959	0.76223	0.77061	--	--	--
424.5	0.81445	0.76718	0.77664	--	--	--
425	0.81987	0.77119	0.78193	--	--	--
425.5	0.82577	0.77526	0.78684	--	--	--
426	0.83099	0.77959	0.79214	--	--	--
426.5	0.8355	0.78356	0.79721	--	--	--
427	0.84029	0.78786	0.80277	--	--	--
427.5	0.84516	0.7917	0.80827	--	--	--
428	0.84971	0.7961	0.81356	--	--	--
428.5	0.85528	0.80038	0.81875	--	--	--
429	0.86008	0.80493	0.82429	--	--	--
429.5	0.86457	0.80991	0.83002	--	--	--
430	0.86939	0.81388	0.83529	--	--	--
430.5	0.87494	0.81755	0.84102	--	--	--
431	0.87991	0.82207	0.8457	--	--	--
431.5	0.88437	0.82683	0.8507	--	--	--
432	0.88947	0.83159	0.85524	--	--	--
432.5	0.8939	0.8358	0.85979	--	--	--
433	0.89833	0.83993	0.86382	--	--	--
433.5	0.90288	0.84403	0.86774	--	--	--
434	0.90703	0.84864	0.87284	--	--	--
434.5	0.91044	0.85387	0.87716	--	--	--
435	0.91411	0.85833	0.88177	--	--	--
435.5	0.91828	0.86301	0.88591	--	--	--
436	0.92179	0.86652	0.89064	--	--	--
436.5	0.92524	0.87059	0.8954	--	--	--
437	0.92871	0.87458	0.89991	--	--	--
437.5	0.93164	0.87849	0.90457	--	--	--
438	0.9353	0.88253	0.90816	--	--	--
438.5	0.93886	0.88611	0.9124	--	--	--
439	0.94249	0.88941	0.9157	--	--	--
439.5	0.94587	0.8931	0.91984	--	--	--
440	0.94955	0.89765	0.92262	--	--	--
440.5	0.95285	0.90158	0.92612	--	--	--
441	0.95583	0.90467	0.93005	--	--	--
441.5	0.95904	0.9087	0.93368	--	--	--
442	0.96161	0.91221	0.93689	--	--	--
442.5	0.96407	0.91584	0.93965	--	--	--
443	0.96659	0.91945	0.94359	--	--	--
443.5	0.96883	0.92244	0.94628	--	--	--
444	0.97054	0.92569	0.95048	--	--	--
444.5	0.97259	0.92875	0.95333	--	--	--
445	0.97485	0.93266	0.9562	--	--	--
445.5	0.97674	0.93536	0.95896	--	--	--
446	0.979	0.93845	0.96199	--	--	--
446.5	0.98127	0.94173	0.96473	--	--	--
447	0.98297	0.94538	0.96711	--	--	--
447.5	0.98492	0.94887	0.96971	--	--	--
448	0.98671	0.95159	0.97163	--	--	--
448.5	0.98842	0.95498	0.97406	--	--	--
449	0.98982	0.9579	0.97656	--	--	--
449.5	0.99139	0.96099	0.97865	--	--	--
450	0.99284	0.96355	0.98068	--	--	--
450.5	0.99458	0.96589	0.97866	--	--	--
451	0.99621	0.96815	0.98043	--	--	--
451.5	0.99678	0.97021	0.98182	--	--	--
452	0.9975	0.97312	0.98376	--	--	--
452.5	0.99831	0.97557	0.98532	--	--	--
453	0.99855	0.97742	0.98738	--	--	--
453.5	0.99901	0.9796	0.98939	--	--	--
454	0.99947	0.98192	0.99073	--	--	--
454.5	1	0.98315	0.99183	--	--	--
455	0.99966	0.98541	0.99306	--	--	--
455.5	0.9998	0.9875	0.99421	--	--	--
456	0.99972	0.98895	0.99494	--	--	--
456.5	0.99959	0.99044	0.99516	--	--	--
457	0.99969	0.99228	0.99587	--	--	--
457.5	0.99963	0.99368	0.99659	--	--	--
458	0.99883	0.99431	0.99732	--	--	--
458.5	0.99826	0.99597	0.99794	--	--	--
459	0.99798	0.9968	0.99845	--	--	--
459.5	0.99725	0.99757	0.99888	--	--	--
460	0.99694	0.99806	0.99947	--	--	--
460.5	0.99581	0.9987	1	--	--	--
461	0.99494	0.99888	0.99985	--	--	--
461.5	0.99388	0.999	0.99957	--	--	--
462	0.99354	0.99986	0.99943	--	--	--
462.5	0.99232	0.99965	0.99924	--	--	--
463	0.99083	0.99969	0.99881	--	--	--
463.5	0.98941	0.99971	0.99881	--	--	--
464	0.988	0.99997	0.998	--	--	--
464.5	0.98676	1	0.9971	--	--	--
465	0.98518	0.99947	0.99637	--	--	--
465.5	0.98333	0.99931	0.99604	--	--	--
466	0.98128	0.99888	0.99556	--	--	--
466.5	0.97939	0.99832	0.99497	--	--	--
467	0.97744	0.998	0.99422	--	--	--
467.5	0.97542	0.99748	0.99295	--	--	--
468	0.97333	0.99605	0.99191	--	--	--
468.5	0.97123	0.99475	0.99152	--	--	--
469	0.96869	0.99392	0.99107	--	--	--
469.5	0.96633	0.99249	0.9895	--	--	--
470	0.96371	0.99082	0.98824	0.0441	0.000943533	0.01001
470.5	0.96099	0.98983	0.98707	0.04242	0	0.0063
471	0.95848	0.988	0.98544	0.04284	1.6521e-05	0.00566
471.5	0.95564	0.98683	0.98417	0.04373	0.000164306	0.00581
472	0.95264	0.98538	0.98323	0.04482	0.00044711	0.00592
472.5	0.94979	0.98368	0.98119	0.04572	0.000678169	0.00604
473	0.9473	0.98244	0.97949	0.04727	0.000990712	0.00629
473.5	0.94437	0.98118	0.97782	0.04822	0.00141	0.00684
474	0.94131	0.97926	0.97579	0.0492	0.00173	0.00697
474.5	0.93893	0.97725	0.97361	0.05073	0.00227	0.00727
475	0.93579	0.97539	0.97197	0.05225	0.00284	0.00803
475.5	0.93285	0.97309	0.96988	0.05348	0.00328	0.0087
476	0.92989	0.97119	0.96745	0.05528	0.00389	0.00923
476.5	0.92666	0.9695	0.96523	0.05661	0.00455	0.01009
477	0.92302	0.96658	0.9623	0.05808	0.00514	0.01074
477.5	0.91984	0.96379	0.95994	0.05991	0.0058	0.01139
478	0.91696	0.96107	0.95703	0.06158	0.00666	0.01218
478.5	0.91323	0.95847	0.95445	0.0634	0.00739	0.013
479	0.91019	0.95595	0.95179	0.06525	0.00826	0.0141
479.5	0.90695	0.95325	0.94888	0.06706	0.00919	0.0149
480	0.90358	0.95046	0.94626	0.06893	0.01009	0.01606
480.5	0.8998	0.94742	0.94346	0.07108	0.01096	0.0171
481	0.89644	0.9445	0.94069	0.0734	0.01223	0.01793
481.5	0.89326	0.94172	0.93754	0.07538	0.01325	0.01889
482	0.88945	0.93888	0.93476	0.07761	0.01441	0.02045
482.5	0.88607	0.93608	0.93229	0.0797	0.0156	0.02192
483	0.88184	0.93272	0.92899	0.08243	0.01685	0.02301
483.5	0.87793	0.92905	0.92616	0.08447	0.018	0.02462
484	0.87381	0.92608	0.92298	0.08657	0.01955	0.02587
484.5	0.87006	0.92271	0.91988	0.08835	0.02114	0.02717
485	0.86621	0.91971	0.9162	0.09209	0.02225	0.02861
485.5	0.86153	0.91648	0.9133	0.09503	0.02365	0.02977
486	0.85709	0.91284	0.90981	0.0976	0.0253	0.03143
486.5	0.85265	0.90875	0.90562	0.10027	0.02698	0.03318
487	0.84867	0.90516	0.9017	0.10335	0.02839	0.03476
487.5	0.84454	0.90152	0.89846	0.1061	0.03005	0.0362
488	0.8403	0.89745	0.89436	0.10881	0.03201	0.0381
488.5	0.83613	0.89335	0.89047	0.11233	0.03405	0.03993
489	0.83171	0.8895	0.88727	0.11446	0.03605	0.04178
489.5	0.82776	0.88548	0.88341	0.11836	0.0382	0.04375
490	0.82337	0.88209	0.87963	0.12241	0.04063	0.04612
490.5	0.81879	0.87822	0.87612	0.12565	0.04266	0.04812
491	0.81431	0.87429	0.87292	0.12827	0.04482	0.0504
491.5	0.80979	0.87004	0.86858	0.13204	0.04724	0.05247
492	0.80558	0.86579	0.86484	0.13641	0.04986	0.05407
492.5	0.80097	0.86156	0.86131	0.1401	0.05248	0.05685
493	0.79642	0.85746	0.85735	0.14441	0.05492	0.05924
493.5	0.79139	0.85322	0.85329	0.14897	0.05753	0.06157
494	0.78712	0.84871	0.84919	0.1527	0.06031	0.06418
494.5	0.78245	0.84419	0.8449	0.15706	0.06341	0.06644
495	0.77785	0.8398	0.84055	0.161	0.06666	0.06924
495.5	0.77317	0.83564	0.83612	0.16492	0.06955	0.07207
496	0.76841	0.83129	0.83168	0.17066	0.07249	0.07546
496.5	0.76364	0.82686	0.82679	0.17623	0.07573	0.07798
497	0.75866	0.82188	0.82226	0.18016	0.07923	0.08068
497.5	0.75434	0.81744	0.81762	0.1843	0.08294	0.08362
498	0.74971	0.81242	0.81301	0.18969	0.0863	0.08646
498.5	0.7455	0.8077	0.80838	0.19558	0.08966	0.08953
499	0.74043	0.80277	0.80354	0.20124	0.09399	0.09331
499.5	0.73548	0.79796	0.79895	0.20651	0.09796	0.09753
500	0.73024	0.79272	0.7944	0.21188	0.10218	0.10038
500.5	0.72545	0.78762	0.79017	0.21752	0.10615	0.10329
501	0.72076	0.78293	0.78522	0.22331	0.11029	0.1077
501.5	0.71556	0.77743	0.78019	0.22844	0.11428	0.1114
502	0.71033	0.77243	0.77555	0.23555	0.11866	0.11478
502.5	0.70474	0.76714	0.77093	0.24204	0.12327	0.11881
503	0.69975	0.76194	0.76607	0.24817	0.12866	0.12257
503.5	0.69493	0.75698	0.76058	0.25463	0.13382	0.12684
504	0.69011	0.75197	0.75554	0.26084	0.13905	0.13071
504.5	0.68509	0.74682	0.75009	0.26842	0.1442	0.13498
505	0.67959	0.74115	0.74492	0.27555	0.14914	0.13895
505.5	0.67465	0.73601	0.74038	0.28261	0.15492	0.14339
506	0.66945	0.73097	0.7355	0.28849	0.1603	0.14902
506.5	0.66407	0.72548	0.73048	0.29614	0.16605	0.15353
507	0.65909	0.72003	0.72519	0.30347	0.1718	0.15867
507.5	0.65366	0.71429	0.72064	0.31132	0.17724	0.16371
508	0.64791	0.70883	0.71532	0.31796	0.18302	0.16836
508.5	0.64225	0.70378	0.70997	0.32621	0.18968	0.1735
509	0.63705	0.69809	0.70468	0.33391	0.1962	0.17884
509.5	0.63114	0.69232	0.69899	0.34202	0.20197	0.18359
510	0.62572	0.68636	0.6931	0.34977	0.20897	0.18846
510.5	0.62474	0.6799	0.68219	0.3574	0.2155	0.19377
511	0.61873	0.67359	0.67711	0.36567	0.22152	0.19969
511.5	0.61314	0.66796	0.6712	0.37442	0.22853	0.20443
512	0.60704	0.66212	0.66535	0.38161	0.23503	0.21033
512.5	0.6013	0.65596	0.66016	0.39043	0.24202	0.21617
513	0.59577	0.64973	0.65433	0.3979	0.24887	0.22147
513.5	0.58986	0.64393	0.64851	0.40614	0.25564	0.2271
514	0.58398	0.6377	0.64268	0.41487	0.26223	0.23366
514.5	0.57854	0.63109	0.6367	0.42243	0.26901	0.23877
515	0.57303	0.62502	0.63057	0.43173	0.27635	0.24529
515.5	0.56777	0.61851	0.62524	0.44048	0.28368	0.25065
516	0.56243	0.61236	0.61978	0.44792	0.29118	0.25525
516.5	0.55637	0.60588	0.61424	0.45648	0.29858	0.2621
517	0.55036	0.60003	0.60824	0.46391	0.30651	0.26817
517.5	0.54493	0.59346	0.60257	0.47215	0.3135	0.27471
518	0.53922	0.58705	0.59686	0.47975	0.3214	0.2813
518.5	0.5332	0.58114	0.59111	0.48922	0.32922	0.28696
519	0.52753	0.57519	0.58461	0.49822	0.33682	0.29239
519.5	0.52174	0.5689	0.57839	0.50621	0.34476	0.29913
520	0.51579	0.56229	0.57198	0.51515	0.35236	0.30448
520.5	0.50997	0.55628	0.56589	0.52354	0.36069	0.31075
521	0.50463	0.54949	0.55989	0.53183	0.36899	0.31859
521.5	0.49867	0.54359	0.55396	0.53881	0.37587	0.32521
522	0.49268	0.53722	0.5474	0.54748	0.38356	0.33108
522.5	0.48671	0.53058	0.54145	0.5566	0.39203	0.33834
523	0.48075	0.52379	0.53621	0.56479	0.40058	0.34554
523.5	0.47454	0.5176	0.53035	0.57345	0.40825	0.35166
524	0.46869	0.51125	0.5245	0.58127	0.4163	0.35819
524.5	0.46314	0.50453	0.51854	0.58866	0.42479	0.36564
525	0.45709	0.49808	0.51267	0.59884	0.43328	0.37347
525.5	0.45133	0.49116	0.50647	0.60668	0.44215	0.38039
526	0.44566	0.48505	0.50061	0.61566	0.44961	0.38644
526.5	0.44001	0.47891	0.49455	0.62435	0.45819	0.39329
527	0.43421	0.47255	0.4884	0.6316	0.46708	0.401
527.5	0.42876	0.46645	0.48191	0.64014	0.47498	0.40817
528	0.42286	0.46034	0.47582	0.64648	0.4836	0.41527
528.5	0.41667	0.45392	0.46904	0.65552	0.49276	0.42232
529	0.4104	0.44727	0.46255	0.66437	0.50123	0.43003
529.5	0.40422	0.4408	0.45644	0.67343	0.50889	0.43721
530	0.39825	0.43439	0.45017	0.68053	0.51723	0.44382
530.5	0.39237	0.42787	0.4435	0.6883	0.52534	0.45071
531	0.38653	0.42154	0.43697	0.69661	0.53493	0.45878
531.5	0.38057	0.41515	0.43055	0.70383	0.54391	0.4667
532	0.3752	0.40866	0.42418	0.71129	0.5523	0.47416
532.5	0.36957	0.40282	0.41831	0.71969	0.56094	0.48177
533	0.36454	0.39726	0.41225	0.72749	0.56939	0.48973
533.5	0.35875	0.39172	0.40618	0.73483	0.5769	0.49745
534	0.35293	0.38557	0.40025	0.74242	0.58484	0.50384
534.5	0.34732	0.37943	0.39429	0.75138	0.59378	0.51092
535	0.34174	0.37413	0.38832	0.75634	0.6012	0.51781
535.5	0.33622	0.36808	0.38245	0.7652	0.60977	0.52605
536	0.33059	0.36254	0.37641	0.77293	0.61797	0.53326
536.5	0.32535	0.3569	0.37035	0.77855	0.62571	0.54141
537	0.31979	0.35125	0.36447	0.78646	0.63335	0.548
537.5	0.31456	0.34543	0.35867	0.79415	0.64239	0.55497
538	0.30935	0.33951	0.35275	0.80041	0.65084	0.56369
538.5	0.30421	0.33422	0.34692	0.80687	0.65834	0.57235
539	0.29885	0.32777	0.34104	0.81496	0.66674	0.57917
539.5	0.29348	0.32218	0.3353	0.82307	0.67503	0.58633
540	0.2882	0.31656	0.32999	0.83058	0.68485	0.59677
540.5	0.28297	0.31055	0.32422	0.83466	0.69084	0.60171
541	0.27775	0.30448	0.31847	0.84181	0.69948	0.61002
541.5	0.27298	0.2988	0.31237	0.84621	0.7059	0.61646
542	0.26825	0.29349	0.30664	0.85468	0.71296	0.62367
542.5	0.26346	0.288	0.301	0.86213	0.7207	0.63179
543	0.25898	0.28262	0.29543	0.86813	0.72994	0.64008
543.5	0.25407	0.27704	0.29004	0.87254	0.737	0.64782
544	0.24961	0.27181	0.28433	0.87894	0.7448	0.65517
544.5	0.24487	0.26653	0.27883	0.88346	0.75287	0.66211
545	0.24004	0.26131	0.27362	0.89043	0.76008	0.67052
545.5	0.23517	0.25569	0.26816	0.89711	0.7671	0.67657
546	0.23009	0.25018	0.26291	0.9026	0.77524	0.68531
546.5	0.22492	0.2451	0.25777	0.90787	0.78333	0.69266
547	0.22031	0.24	0.25277	0.91384	0.78934	0.69959
547.5	0.21589	0.2348	0.24764	0.91901	0.7952	0.70686
548	0.21107	0.22967	0.24245	0.92173	0.8022	0.71416
548.5	0.20652	0.22462	0.23774	0.92544	0.80968	0.72091
549	0.20192	0.21979	0.23273	0.92871	0.81621	0.72782
549.5	0.19718	0.21549	0.2282	0.93326	0.82336	0.73528
550	0.19268	0.21105	0.22344	0.93856	0.82945	0.74246
550.5	0.18854	0.20612	0.21856	0.94041	0.83566	0.74874
551	0.18376	0.20207	0.2134	0.94389	0.84265	0.75456
551.5	0.17961	0.198	0.20869	0.9476	0.84843	0.75938
552	0.17603	0.19351	0.20429	0.9499	0.85333	0.76574
552.5	0.17181	0.18927	0.19951	0.95402	0.85877	0.77119
553	0.16808	0.18466	0.19487	0.95498	0.86505	0.77807
553.5	0.16453	0.18019	0.19061	0.95772	0.87048	0.78456
554	0.16117	0.17594	0.18602	0.96047	0.87601	0.79072
554.5	0.15759	0.17165	0.18177	0.96491	0.88241	0.79621
555	0.15417	0.16734	0.17784	0.96771	0.88751	0.80199
555.5	0.15073	0.16262	0.1739	0.968	0.89166	0.80781
556	0.1468	0.1583	0.16964	0.96898	0.89675	0.81364
556.5	0.1431	0.15426	0.16553	0.97261	0.90296	0.81932
557	0.13956	0.15065	0.16164	0.97493	0.90674	0.82412
557.5	0.13604	0.14646	0.15754	0.97701	0.91074	0.82946
558	0.13284	0.1423	0.15413	0.9796	0.91611	0.83475
558.5	0.12939	0.1388	0.15003	0.97974	0.92026	0.8404
559	0.12611	0.1346	0.14607	0.98078	0.92415	0.84514
559.5	0.12246	0.13092	0.14219	0.98308	0.92776	0.85038
560	0.1187	0.12745	0.1386	0.98414	0.93214	0.85568
560.5	0.11564	0.12391	0.13522	0.98688	0.93516	0.86164
561	0.11258	0.12022	0.13155	0.98914	0.93978	0.86605
561.5	0.10942	0.1167	0.12739	0.99024	0.94445	0.87162
562	0.10586	0.11371	0.12385	0.99069	0.948	0.87681
562.5	0.10271	0.11001	0.12082	0.99303	0.95179	0.88325
563	0.09957	0.10698	0.11758	0.99313	0.95511	0.88876
563.5	0.09667	0.10378	0.11435	0.99214	0.95864	0.89116
564	0.09436	0.10018	0.11101	0.99422	0.96076	0.89437
564.5	0.09177	0.0969	0.10835	0.99491	0.9638	0.89943
565	0.08903	0.09411	0.10564	0.99505	0.96621	0.90487
565.5	0.0866	0.09133	0.1029	0.99712	0.9701	0.90885
566	0.08366	0.08847	0.09964	0.99939	0.97318	0.91422
566.5	0.08128	0.08584	0.09648	1	0.97551	0.91652
567	0.07892	0.08313	0.09337	0.99537	0.97778	0.92033
567.5	0.07635	0.08088	0.09082	0.99346	0.98007	0.9262
568	0.07407	0.07893	0.08803	0.99469	0.98131	0.93009
568.5	0.07176	0.07652	0.08463	0.99611	0.98272	0.93303
569	0.06927	0.07358	0.08141	0.99399	0.98542	0.93594
569.5	0.06683	0.07154	0.07887	0.99502	0.98729	0.93916
570	0.06542	0.06918	0.07631	0.99342	0.98846	0.94364
570.5	0.06344	0.06684	0.07424	0.99132	0.99047	0.94581
571	0.06116	0.06444	0.07201	0.98979	0.99193	0.9491
571.5	0.05946	0.06189	0.06923	0.9899	0.99245	0.95224
572	0.05713	0.05952	0.06687	0.98785	0.99408	0.95487
572.5	0.05502	0.05744	0.06487	0.98644	0.99629	0.95826
573	0.05306	0.05544	0.06303	0.98806	0.99538	0.96176
573.5	0.05155	0.05338	0.06139	0.98676	0.9968	0.96386
574	0.04963	0.0514	0.05933	0.9849	0.99817	0.96768
574.5	0.0475	0.04984	0.05676	0.98159	0.99861	0.97077
575	0.04601	0.04819	0.05508	0.98218	0.99868	0.9718
575.5	0.04449	0.04686	0.05305	0.97931	0.99754	0.97512
576	0.04294	0.0454	0.0511	0.97485	0.99807	0.97692
576.5	0.04144	0.04394	0.04909	0.97492	1	0.97899
577	0.04031	0.04249	0.04744	0.97363	0.99957	0.9811
577.5	0.03859	0.04103	0.04551	0.97004	0.99838	0.98317
578	0.03703	0.03967	0.04403	0.96801	0.99898	0.98554
578.5	0.03562	0.0379	0.0425	0.96617	0.99896	0.98562
579	0.03425	0.03662	0.04045	0.96243	0.99843	0.98742
579.5	0.03292	0.03517	0.0393	0.95992	0.99879	0.99001
580	0.03126	0.03401	0.03789	0.95583	0.99717	0.99038
580.5	0.03016	0.03273	0.03651	0.95745	0.99577	0.99118
581	0.02859	0.03156	0.03531	0.95436	0.99449	0.99524
581.5	0.02753	0.02983	0.03402	0.95159	0.99454	0.99643
582	0.02628	0.0287	0.03289	0.94756	0.99294	0.99554
582.5	0.02513	0.02738	0.03172	0.94582	0.99143	0.99701
583	0.02392	0.02608	0.03078	0.94139	0.98952	0.99601
583.5	0.02282	0.02496	0.02943	0.93912	0.98915	0.99703
584	0.02244	0.02355	0.02826	0.9376	0.98918	0.99664
584.5	0.02107	0.0223	0.02734	0.93343	0.98571	0.99831
585	0.02027	0.02123	0.02605	0.92932	0.98416	0.99899
585.5	0.01905	0.02054	0.02461	0.92443	0.98278	0.99872
586	0.01814	0.01926	0.02327	0.92144	0.98014	0.99829
586.5	0.01768	0.01878	0.02239	0.91976	0.9789	0.99919
587	0.01696	0.01779	0.02159	0.91492	0.97496	1
587.5	0.01595	0.01658	0.02051	0.90912	0.9721	0.99839
588	0.01471	0.01577	0.01949	0.90513	0.9697	0.99652
588.5	0.0142	0.01506	0.01813	0.90076	0.96621	0.9974
589	0.01344	0.01432	0.01709	0.89979	0.96434	0.99631
589.5	0.01303	0.01329	0.01616	0.89561	0.96196	0.99382
590	0.01215	0.0125	0.01523	0.89003	0.95937	0.99312
590.5	0.01114	0.01155	0.01447	0.88849	0.95621	0.99133
591	0.0105	0.0108	0.01344	0.88354	0.95326	0.98925
591.5	0.0097	0.01005	0.01259	0.87775	0.9499	0.99037
592	0.00904	0.00927	0.01226	0.87384	0.9478	0.98965
592.5	0.00852	0.00859	0.01168	0.87018	0.94363	0.98865
593	0.00756	0.00788	0.01065	0.86426	0.94006	0.9883
593.5	0.0065	0.00722	0.00982	0.85995	0.93804	0.98653
594	0.00607	0.00656	0.00876	0.85556	0.93498	0.98354
594.5	0.00525	0.006	0.00761	0.85263	0.92995	0.98276
595	0.00462	0.0051	0.00648	0.84747	0.92563	0.98273
595.5	0.00385	0.00443	0.00593	0.8423	0.92213	0.98135
596	0.00317	0.00347	0.00507	0.83716	0.9202	0.9777
596.5	0.00224	0.00284	0.00446	0.83306	0.91558	0.97277
597	0.00173	0.00234	0.00373	0.82785	0.91298	0.9719
597.5	0.00137	0.00188	0.00284	0.82352	0.90939	0.97157
598	0.000993969	0.000948907	0.00269	0.8189	0.90501	0.96991
598.5	0.00123	0.000358411	0.00207	0.81179	0.90158	0.96798
599	0.000644454	0.00025709	0.00157	0.8084	0.8969	0.96759
599.5	0.000206647	0	0.00084505	0.80491	0.89234	0.96254
600	0	0.000230708	0	0.8025	0.8892	0.96025
600.5				0.79542	0.88442	0.95819
601				0.78998	0.87906	0.95465
601.5				0.78542	0.87344	0.95196
602				0.77991	0.86944	0.94799
602.5				0.77491	0.86585	0.94364
603				0.77137	0.86081	0.94093
603.5				0.76266	0.85665	0.93768
604				0.75843	0.85207	0.93607
604.5				0.75619	0.84698	0.93401
605				0.74986	0.84308	0.93042
605.5				0.74222	0.83865	0.92685
606				0.73767	0.83436	0.92305
606.5				0.73182	0.82905	0.92016
607				0.72836	0.82232	0.91591
607.5				0.7249	0.81761	0.912
608				0.71796	0.81399	0.90837
608.5				0.71129	0.80929	0.90353
609				0.70873	0.80423	0.90044
609.5				0.70204	0.79864	0.89683
610				0.69746	0.7937	0.89305
610.5				0.69256	0.78762	0.88698
611				0.68943	0.78209	0.88331
611.5				0.68357	0.77866	0.8778
612				0.67546	0.77225	0.87379
612.5				0.66996	0.76641	0.87041
613				0.66734	0.76181	0.8674
613.5				0.66017	0.75608	0.86333
614				0.65675	0.75181	0.85982
614.5				0.64948	0.74514	0.85489
615				0.64638	0.74	0.85004
615.5				0.64058	0.73591	0.84752
616				0.63404	0.73129	0.83985
616.5				0.63182	0.72643	0.8341
617				0.62381	0.72075	0.83122
617.5				0.61905	0.71545	0.82798
618				0.61362	0.71005	0.82301
618.5				0.60813	0.70523	0.81949
619				0.60323	0.69918	0.81506
619.5				0.597	0.69354	0.81018
620				0.59325	0.68885	0.80458
620.5				0.58889	0.68282	0.79925
621				0.58246	0.67723	0.79585
621.5				0.5761	0.67237	0.79046
622				0.57212	0.66653	0.78643
622.5				0.56625	0.66084	0.78025
623				0.56296	0.65568	0.77412
623.5				0.55687	0.65034	0.76863
624				0.55195	0.64408	0.76488
624.5				0.54873	0.63751	0.76015
625				0.54248	0.63346	0.75474
625.5				0.53556	0.62754	0.74947
626				0.53018	0.62132	0.74446
626.5				0.5245	0.61855	0.73863
627				0.51901	0.61159	0.7338
627.5				0.51608	0.60587	0.73016
628				0.51049	0.60016	0.72535
628.5				0.50621	0.59416	0.71963
629				0.50092	0.59043	0.71274
629.5				0.4931	0.58435	0.7079
630				0.49004	0.57789	0.7051
630.5				0.48645	0.57306	0.69998
631				0.48118	0.56894	0.69353
631.5				0.47519	0.56313	0.6884
632				0.47287	0.55703	0.68311
632.5				0.46763	0.55252	0.67666
633				0.46278	0.5476	0.67191
633.5				0.45812	0.54199	0.66923
634				0.45408	0.53749	0.66478
634.5				0.4496	0.53167	0.65887
635				0.44373	0.5267	0.65342
635.5				0.43729	0.52291	0.64823
636				0.43321	0.51663	0.64155
636.5				0.43126	0.51187	0.63698
637				0.42696	0.50743	0.63477
637.5				0.42185	0.50119	0.62851
638				0.41643	0.49677	0.62356
638.5				0.41328	0.49148	0.61751
639				0.40645	0.48718	0.61353
639.5				0.40392	0.48271	0.61002
640				0.39885	0.47708	0.60326
640.5				0.39392	0.47246	0.59751
641				0.39058	0.46654	0.59384
641.5				0.38605	0.46168	0.58961
642				0.38067	0.45726	0.58208
642.5				0.37733	0.45234	0.57654
643				0.37489	0.44968	0.57166
643.5				0.36968	0.4441	0.56729
644				0.36713	0.43918	0.56364
644.5				0.36197	0.43359	0.55848
645				0.35556	0.42961	0.55326
645.5				0.35157	0.42504	0.54863
646				0.34948	0.42063	0.54211
646.5				0.34553	0.41703	0.53728
647				0.34294	0.4132	0.53443
647.5				0.33655	0.40716	0.52866
648				0.33576	0.4033	0.52349
648.5				0.3322	0.39924	0.51845
649				0.32778	0.39523	0.51559
649.5				0.3239	0.39091	0.51148
650				0.32173	0.3862	0.50588
650.5				0.31804	0.38156	0.50211
651				0.31376	0.37736	0.49717
651.5				0.31	0.37298	0.49186
652				0.30667	0.36849	0.4866
652.5				0.30496	0.36498	0.48153
653				0.30175	0.36106	0.47787
653.5				0.29796	0.3569	0.47568
654				0.29342	0.35268	0.47028
654.5				0.28997	0.3481	0.46382
655				0.28602	0.34438	0.45869
655.5				0.28221	0.34018	0.45611
656				0.27782	0.33727	0.45159
656.5				0.27561	0.33298	0.44725
657				0.27373	0.32957	0.44393
657.5				0.26876	0.32647	0.43934
658				0.26573	0.32234	0.43553
658.5				0.26182	0.31843	0.43017
659				0.26005	0.31535	0.42575
659.5				0.25638	0.3111	0.42343
660				0.25402	0.30727	0.42099
660.5				0.25075	0.30416	0.41635
661				0.24769	0.30109	0.41053
661.5				0.24493	0.29751	0.40542
662				0.24216	0.29438	0.40139
662.5				0.23985	0.29042	0.39723
663				0.23764	0.28734	0.3953
663.5				0.23313	0.28447	0.39244
664				0.23142	0.2808	0.38769
664.5				0.23026	0.27785	0.38157
665				0.22601	0.27384	0.37772
665.5				0.22411	0.2701	0.37496
666				0.22044	0.26664	0.37098
666.5				0.21584	0.26455	0.3667
667				0.21275	0.2615	0.36079
667.5				0.2113	0.25836	0.35764
668				0.20913	0.25457	0.35542
668.5				0.20737	0.25102	0.35136
669				0.20421	0.24797	0.34849
669.5				0.20339	0.24552	0.34453
670				0.19942	0.24238	0.34156
670.5				0.19654	0.23927	0.33703
671				0.19411	0.23518	0.33357
671.5				0.19249	0.23222	0.33019
672				0.19066	0.22983	0.32716
672.5				0.18712	0.22721	0.32429
673				0.18381	0.22464	0.3209
673.5				0.18289	0.22171	0.31568
674				0.17927	0.21912	0.31341
674.5				0.17765	0.21756	0.30945
675				0.17649	0.21318	0.30674
675.5				0.17166	0.21141	0.30231
676				0.17093	0.20961	0.3006
676.5				0.16971	0.20661	0.29691
677				0.16769	0.20307	0.29483
677.5				0.16543	0.20028	0.2889
678				0.1631	0.19827	0.28817
678.5				0.16232	0.19589	0.28651
679				0.15893	0.19411	0.28197
679.5				0.15808	0.19134	0.27784
680				0.15549	0.1884	0.27427
680.5				0.15322	0.18667	0.27165
681				0.15093	0.18403	0.27034
681.5				0.14875	0.18217	0.2682
682				0.14638	0.17941	0.26447
682.5				0.14635	0.17792	0.26193
683				0.14288	0.17501	0.25917
683.5				0.14221	0.17301	0.25596
684				0.14155	0.17194	0.25139
684.5				0.13982	0.16944	0.24934
685				0.13728	0.16779	0.24826
685.5				0.13558	0.16463	0.24595
686				0.13418	0.16261	0.24335
686.5				0.1314	0.16012	0.2393
687				0.13122	0.15932	0.23826
687.5				0.12932	0.1569	0.23405
688				0.12912	0.15403	0.23295
688.5				0.12606	0.15247	0.23113
689				0.1246	0.15054	0.22761
689.5				0.12237	0.14909	0.22455
690				0.12158	0.14822	0.22312
690.5				0.11976	0.146	0.21917
691				0.11889	0.14362	0.21635
691.5				0.11693	0.14203	0.21368
692				0.11604	0.1406	0.21269
692.5				0.11348	0.1383	0.21029
693				0.11304	0.1373	0.208
693.5				0.11068	0.13523	0.20596
694				0.11003	0.1329	0.20399
694.5				0.10819	0.13091	0.20167
695				0.10748	0.12938	0.19847
695.5				0.10701	0.12933	0.19635
696				0.10374	0.12774	0.19462
696.5				0.10289	0.12565	0.19053
697				0.10142	0.12357	0.1885
697.5				0.09995	0.12237	0.18716
698				0.10066	0.12008	0.18722
698.5				0.09983	0.11808	0.18589
699				0.0967	0.11835	0.18316
699.5				0.09484	0.11636	0.17984
700				0.09413	0.1147	0.17685
700.5				0.09468	0.11439	0.17689
701				0.09163	0.1123	0.1733
701.5				0.08973	0.10975	0.17056
702				0.08896	0.10914	0.16903
702.5				0.08695	0.1069	0.16802
703				0.08726	0.10637	0.16799
703.5				0.08775	0.10459	0.1659
704				0.08564	0.10356	0.16382
704.5				0.0845	0.10305	0.16262
705				0.08241	0.10054	0.15935
705.5				0.08178	0.09913	0.15722
706				0.07921	0.09778	0.15492
706.5				0.07746	0.09589	0.15429
707				0.0777	0.09525	0.15105
707.5				0.07636	0.09363	0.1493
708				0.07683	0.09252	0.14742
708.5				0.07765	0.09113	0.14594
709				0.07444	0.09047	0.14368
709.5				0.07046	0.08984	0.14239
710				0.0716	0.0891	0.14124
710.5				0.07335	0.08775	0.1397
711				0.07228	0.08599	0.13831
711.5				0.07195	0.08495	0.1355
712				0.06987	0.08405	0.13537
712.5				0.06828	0.08298	0.13392
713				0.06819	0.08274	0.134
713.5				0.06586	0.08069	0.13298
714				0.06572	0.07975	0.13027
714.5				0.06475	0.07819	0.12631
715				0.06463	0.07738	0.12559
715.5				0.06159	0.07582	0.123
716				0.06343	0.07481	0.12237
716.5				0.06349	0.0744	0.12065
717				0.06283	0.07415	0.11893
717.5				0.06046	0.07227	0.11665
718				0.06037	0.07163	0.11682
718.5				0.05775	0.07133	0.11524
719				0.05636	0.07036	0.11259
719.5				0.05766	0.06965	0.11164
720				0.05778	0.06877	0.11249
720.5				0.05636	0.0672	0.11006
721				0.0554	0.06638	0.10818
721.5				0.05328	0.06541	0.1089
722				0.05448	0.06415	0.10559
722.5				0.05341	0.06355	0.10396
723				0.05108	0.06222	0.10339
723.5				0.05326	0.06215	0.10438
724				0.05054	0.06217	0.10159
724.5				0.04949	0.06052	0.09999
725				0.05159	0.05891	0.09878
725.5				0.04841	0.05854	0.09672
726				0.04755	0.05854	0.09533
726.5				0.04562	0.0561	0.09379
727				0.04649	0.05603	0.09228
727.5				0.04784	0.05524	0.09212
728				0.0463	0.05522	0.0928
728.5				0.04374	0.05431	0.08938
729				0.04387	0.05324	0.08825
729.5				0.04491	0.05316	0.08859
730				0.04367	0.05269	0.08706
730.5				0.04215	0.05103	0.08464
731				0.0429	0.05053	0.08436
731.5				0.04324	0.04995	0.0843
732				0.04235	0.0497	0.08243
732.5				0.04018	0.04856	0.0815
733				0.04038	0.048	0.08219
733.5				0.03887	0.04708	0.07898
734				0.03944	0.04646	0.07811
734.5				0.03815	0.04648	0.0784
735				0.03903	0.04539	0.07755
735.5				0.03741	0.04512	0.07652
736				0.03879	0.0446	0.07419
736.5				0.0377	0.04302	0.07341
737				0.03603	0.04293	0.07465
737.5				0.03535	0.04321	0.07197
738				0.03536	0.04228	0.07235
738.5				0.03322	0.04187	0.07026
739				0.03518	0.041	0.06985
739.5				0.03438	0.0406	0.06729
740				0.03318	0.04017	0.06796
740.5				0.03226	0.03864	0.06624
741				0.0333	0.03896	0.06661
741.5				0.02961	0.03846	0.06287
742				0.03085	0.03851	0.06248
742.5				0.03054	0.0369	0.06132
743				0.02896	0.03614	0.06061
743.5				0.03059	0.03517	0.06156
744				0.03154	0.03406	0.0591
744.5				0.0312	0.03423	0.05789
745				0.03042	0.0346	0.05832
745.5				0.02954	0.03328	0.05923
746				0.02994	0.03364	0.0572
746.5				0.02868	0.03231	0.05629
747				0.02797	0.03251	0.05521
747.5				0.02654	0.03233	0.05557
748				0.02803	0.03165	0.054
748.5				0.02698	0.03131	0.05374
749				0.02616	0.03016	0.05274
749.5				0.02745	0.03073	0.052
750				0.02501	0.02934	0.05075
750.5				0.02611	0.02956	0.04904
751				0.0272	0.02954	0.05219
751.5				0.02411	0.02868	0.04934
752				0.02357	0.02777	0.04745
752.5				0.024	0.02718	0.04844
753				0.02354	0.02605	0.04621
753.5				0.02097	0.02641	0.0453
754				0.02382	0.02656	0.04469
754.5				0.02101	0.02569	0.04453
755				0.02131	0.02643	0.04307
755.5				0.01984	0.0256	0.04051
756				0.02044	0.02492	0.04043
756.5				0.02004	0.02478	0.04036
757				0.02184	0.02433	0.0414
757.5				0.02012	0.02346	0.03944
758				0.02046	0.02363	0.04141
758.5				0.0172	0.02174	0.03823
759				0.01881	0.02258	0.03721
759.5				0.01756	0.02172	0.03475
760				0.01786	0.02143	0.03602
760.5				0.01719	0.02087	0.03624
761				0.01802	0.02074	0.03253
761.5				0.02012	0.02146	0.03339
762				0.01721	0.02108	0.03442
762.5				0.01513	0.02068	0.03404
763				0.01819	0.01999	0.03175
763.5				0.01866	0.01924	0.03254
764				0.01485	0.01928	0.03224
764.5				0.01582	0.01865	0.03024
765				0.01725	0.01841	0.0311
765.5				0.01685	0.01833	0.03148
766				0.01412	0.01902	0.02989
766.5				0.01529	0.01844	0.02952
767				0.01396	0.01791	0.02704
767.5				0.01293	0.01728	0.02716
768				0.01603	0.0172	0.02894
768.5				0.01229	0.01587	0.02614
769				0.01464	0.01603	0.02733
769.5				0.01365	0.01517	0.02669
770				0.01483	0.01623	0.02504
770.5				0.00999	0.01488	0.02423
771				0.01164	0.01507	0.02484
771.5				0.012	0.01506	0.02267
772				0.01164	0.01395	0.02284
772.5				0.0097	0.01471	0.02011
773				0.01453	0.01533	0.0234
773.5				0.01245	0.01347	0.02181
774				0.01034	0.01319	0.02202
774.5				0.01082	0.01195	0.02184
775				0.01184	0.01314	0.02191
775.5				0.00894	0.01198	0.02026
776				0.01016	0.01264	0.02251
776.5				0.00765	0.01213	0.02118
777				0.01042	0.01154	0.02068
777.5				0.01145	0.01155	0.01691
778				0.0087	0.01077	0.01534
778.5				0.00957	0.01177	0.01642
779				0.00894	0.01108	0.01628
779.5				0.01004	0.01093	0.01602
780				0.01005	0.01153	0.01657
780.5				0.00887	0.01034	0.01628
781				0.00896	0.01038	0.01731
781.5				0.00776	0.01025	0.01531
782				0.01261	0.01024	0.0166
782.5				0.00885	0.00978	0.01372
783				0.00885	0.01022	0.01157
783.5				0.00665	0.00957	0.01336
784				0.00549	0.00956	0.01192
784.5				0.00969	0.00879	0.01385
785				0.00772	0.00782	0.01482
785.5				0.00751	0.00893	0.01221
786				0.00684	0.00779	0.01094
786.5				0.00709	0.00756	0.00899
787				0.00654	0.00881	0.01116
787.5				0.00467	0.00864	0.01125
788				0.00566	0.00761	0.00998
788.5				0.00787	0.00812	0.00994
789				0.00477	0.00715	0.00882
789.5				0.00557	0.00657	0.00895
790				0.00373	0.00671	0.00618
790.5				0.00499	0.00739	0.00647
791				0.00726	0.00578	0.00798
791.5				0.00588	0.00655	0.00859
792				0.00589	0.00697	0.00699
792.5				0.00298	0.00566	0.00524
793				0.00277	0.00492	0.00398
793.5				0.0036	0.00494	0.00591
794				0.00343	0.00496	0.00443
794.5				0.00334	0.00581	0.00409
795				0.00203	0.00452	0.00426
795.5				0.00331	0.00494	0.00448
796				0.00235	0.00449	0.00225
796.5				0.00299	0.00335	0.00162
797				0.00225	0.00335	0.00296
797.5				0.00553	0.00409	0.00366
798				0.00455	0.00352	0.00493
798.5				0.00096796	0.00266	0.00274
799				0.00226	0.00384	0.000871244
799.5				0.000841829	0.00367	0.000958496
800				0	0.0036	0

## Sheet: Fig. 2e
	Time-dependent FL spectra change (arb. units)
Wavelength (nm)	0 h	0.5 h	1 h	1.5 h	2 h	4 h	6 h	8 h	10 h	12 h	24 h	36 h	48 h	60 h	72 h
470	2.92675	4.06665	3.83875	4.62369	2.88027	2.94622	2.88797	2.61525	2.11311	2.06406	1.98836	2.00638	2.08889	2.61747	2.52272
470.5	2.82304	3.92605	3.62815	4.38574	2.67848	2.69945	2.60602	2.35394	1.88459	1.85011	1.78894	1.80507	1.89087	2.30379	2.20705
471	2.849	3.97426	3.6429	4.36185	2.68201	2.68011	2.55897	2.34315	1.86839	1.83895	1.77704	1.80483	1.88813	2.26572	2.15258
471.5	2.90421	4.06475	3.72348	4.45072	2.71362	2.76171	2.6098	2.40188	1.92307	1.87112	1.80639	1.83647	1.90725	2.26199	2.16531
472	2.97121	4.1254	3.80317	4.55788	2.7741	2.83393	2.65808	2.4195	1.93259	1.90556	1.81975	1.87587	1.91666	2.25685	2.17484
472.5	3.02724	4.1987	3.85724	4.67229	2.82352	2.88835	2.68355	2.44749	1.95566	1.91328	1.82911	1.88578	1.95769	2.28615	2.18519
473	3.12339	4.29938	3.9529	4.77002	2.89036	2.92045	2.77069	2.49695	2.00133	1.93343	1.86951	1.91412	2.02259	2.31049	2.20649
473.5	3.18203	4.39608	4.06972	4.91247	2.97925	3.01948	2.863	2.54351	2.04563	1.99005	1.91511	1.96342	2.05974	2.33349	2.2529
474	3.24238	4.49159	4.1483	5.04752	3.04839	3.10622	2.91978	2.61903	2.09728	2.03517	1.9405	2.01997	2.09507	2.35361	2.26446
474.5	3.33726	4.58142	4.28067	5.2019	3.16469	3.21621	3.00906	2.70255	2.15704	2.08453	1.9949	2.09546	2.16017	2.42588	2.28997
475	3.43144	4.69188	4.4049	5.32545	3.28652	3.30993	3.13819	2.77448	2.22065	2.15883	2.06209	2.16325	2.21675	2.45451	2.35385
475.5	3.50757	4.84158	4.52046	5.45496	3.37955	3.41582	3.24454	2.84231	2.28739	2.24664	2.12899	2.22834	2.26852	2.5147	2.4115
476	3.61892	4.9853	4.64319	5.63885	3.50978	3.54659	3.32504	2.9423	2.34653	2.32208	2.22177	2.2702	2.35615	2.58437	2.45618
476.5	3.70104	5.16002	4.80788	5.79888	3.65181	3.67492	3.45555	3.04087	2.42487	2.39907	2.28847	2.37528	2.43254	2.64721	2.52906
477	3.7923	5.28643	4.97663	6.02978	3.77679	3.80395	3.58292	3.11576	2.51241	2.44879	2.34483	2.468	2.491	2.69416	2.58429
477.5	3.9055	5.41416	5.10148	6.19915	3.91887	3.95603	3.72079	3.23435	2.60724	2.5339	2.42484	2.52081	2.55171	2.77716	2.63982
478	4.00901	5.55611	5.27617	6.39857	4.10183	4.10999	3.8812	3.35572	2.71585	2.6393	2.51514	2.62148	2.6531	2.83897	2.7073
478.5	4.12175	5.73663	5.45811	6.61661	4.25837	4.27119	4.01908	3.50373	2.83514	2.75983	2.6022	2.73097	2.74179	2.9268	2.7764
479	4.2358	5.93403	5.64217	6.81296	4.4442	4.45603	4.19985	3.61585	2.93886	2.87484	2.72254	2.83333	2.85972	3.01873	2.87062
479.5	4.34784	6.10665	5.84722	7.01599	4.64471	4.62221	4.36855	3.75578	3.04899	2.97205	2.83191	2.94756	2.98432	3.10996	2.93873
480	4.46373	6.29615	6.04914	7.29117	4.83696	4.86456	4.5632	3.95262	3.2198	3.11547	2.94103	3.08118	3.09878	3.20424	3.03662
480.5	4.59708	6.45809	6.2553	7.53918	5.02287	5.03731	4.77493	4.10462	3.32779	3.22583	3.06344	3.14748	3.20401	3.27958	3.12506
481	4.74039	6.63475	6.42838	7.77382	5.29449	5.27419	4.98627	4.28008	3.48743	3.34813	3.1992	3.30261	3.31694	3.43319	3.19621
481.5	4.86271	6.873	6.62601	8.07916	5.51198	5.4994	5.21233	4.42118	3.67998	3.51875	3.32884	3.47019	3.4493	3.54449	3.27802
482	5.00117	7.103	6.82841	8.34554	5.76101	5.74893	5.44828	4.57537	3.80497	3.64317	3.4498	3.62327	3.54482	3.64907	3.4102
482.5	5.13034	7.29755	7.06066	8.6148	6.01535	6.00248	5.67383	4.7765	3.92917	3.79001	3.59696	3.76316	3.70035	3.76367	3.53521
483	5.29928	7.50642	7.32009	8.9212	6.28131	6.26425	5.92094	4.99629	4.10814	3.97081	3.77659	3.91426	3.85652	3.87509	3.62829
483.5	5.42566	7.75683	7.56108	9.2198	6.52917	6.49329	6.18408	5.17492	4.27011	4.13842	3.94116	4.07469	3.9992	4.00675	3.76524
484	5.55543	8.00423	7.84823	9.52029	6.86026	6.79514	6.45096	5.39045	4.47411	4.32164	4.06644	4.25503	4.11623	4.1308	3.87154
484.5	5.6658	8.2073	8.11854	9.88565	7.19916	7.09236	6.72419	5.64	4.65778	4.47685	4.23834	4.41023	4.27539	4.25496	3.98149
485	5.89721	8.42895	8.40025	10.2291	7.43672	7.40702	6.98595	5.87006	4.86836	4.66659	4.37984	4.5871	4.44111	4.41867	4.10415
485.5	6.07923	8.70758	8.68854	10.5647	7.73603	7.69187	7.26413	6.08767	5.03624	4.87168	4.58272	4.77304	4.59859	4.55403	4.2024
486	6.23824	9.00398	8.97265	10.9496	8.0898	8.02895	7.58654	6.36683	5.23519	5.04046	4.77602	4.93116	4.76207	4.65485	4.34398
486.5	6.40369	9.28242	9.24535	11.284	8.44924	8.38565	7.92029	6.62779	5.47751	5.23056	4.98186	5.1555	4.94438	4.8088	4.49311
487	6.59422	9.5782	9.63919	11.644	8.74977	8.74277	8.25892	6.84592	5.73308	5.4623	5.18594	5.35294	5.14609	4.96113	4.62705
487.5	6.76425	9.86475	9.94018	12.0418	9.10624	9.08205	8.63919	7.12694	5.94731	5.70781	5.36283	5.57422	5.32626	5.09877	4.74915
488	6.93217	10.126	10.2155	12.4321	9.52519	9.50253	8.9924	7.44739	6.19185	5.89974	5.57406	5.81345	5.53102	5.24374	4.91086
488.5	7.14963	10.4321	10.5587	12.9197	9.96142	9.93606	9.37302	7.76203	6.47945	6.11864	5.86032	6.04215	5.73758	5.44684	5.06665
489	7.28156	10.7469	10.9141	13.3453	10.389	10.3572	9.81258	8.05331	6.70425	6.4338	6.07485	6.29881	5.96423	5.60867	5.22404
489.5	7.52304	11.0894	11.3193	13.7428	10.8486	10.7273	10.218	8.39402	6.99596	6.72271	6.31851	6.57342	6.19721	5.78858	5.39174
490	7.77385	11.4256	11.6642	14.2329	11.3671	11.1692	10.6374	8.68625	7.28174	6.96321	6.561	6.82546	6.42624	5.99495	5.5929
490.5	7.97439	11.7765	12.0852	14.7577	11.8012	11.644	11.0578	9.02893	7.56741	7.20604	6.82921	7.06969	6.65075	6.17054	5.76292
491	8.13652	12.1474	12.5183	15.2075	12.2637	12.1553	11.496	9.38131	7.89654	7.48079	7.10395	7.31005	6.88516	6.35482	5.95697
491.5	8.37002	12.5398	12.9568	15.7093	12.782	12.6469	11.9693	9.76668	8.15374	7.77839	7.38705	7.63947	7.12936	6.56132	6.1325
492	8.64057	12.8576	13.3333	16.2174	13.3413	13.1642	12.4392	10.1249	8.47766	8.11305	7.7198	7.92535	7.38581	6.80367	6.26865
492.5	8.86877	13.3068	13.7667	16.7452	13.903	13.6383	12.9193	10.5461	8.86377	8.43257	7.97567	8.21659	7.68181	7.01166	6.5057
493	9.13535	13.6836	14.2504	17.3436	14.424	14.1567	13.4496	10.9646	9.24231	8.75949	8.26974	8.54178	7.98046	7.25008	6.70837
493.5	9.41737	14.0865	14.7081	17.9331	14.9824	14.7816	13.9646	11.3918	9.57087	9.11495	8.59276	8.9214	8.26672	7.43311	6.90687
494	9.64829	14.5495	15.2025	18.4522	15.5774	15.3416	14.5151	11.8178	9.95282	9.43434	8.91597	9.21103	8.57459	7.65463	7.12841
494.5	9.9185	14.9819	15.6735	19.0562	16.2401	15.9806	15.1296	12.2648	10.3227	9.79304	9.27866	9.58029	8.87883	7.92022	7.32092
495	10.162	15.3752	16.1864	19.7467	16.9345	16.6145	15.75	12.7641	10.7011	10.2134	9.63371	9.94385	9.18899	8.18332	7.55877
495.5	10.4048	15.8284	16.7266	20.3306	17.5529	17.287	16.4123	13.2065	11.1346	10.536	10.0154	10.326	9.49055	8.40994	7.79919
496	10.7601	16.3516	17.2812	20.9398	18.1809	17.9197	17.0347	13.6973	11.5895	10.9691	10.3679	10.7093	9.79054	8.67723	8.08791
496.5	11.1047	16.8444	17.8649	21.6836	18.875	18.5294	17.6269	14.1673	12.0551	11.4171	10.7662	11.1332	10.1467	8.90712	8.30189
497	11.3479	17.2974	18.4046	22.4147	19.6232	19.2582	18.346	14.683	12.4665	11.8191	11.1443	11.5064	10.527	9.1681	8.53138
497.5	11.6043	17.7331	19.0232	23.0392	20.4175	19.978	19.0712	15.2557	12.8342	12.2445	11.5743	11.9003	10.8819	9.47718	8.7812
498	11.938	18.3758	19.671	23.7666	21.1355	20.7519	19.7631	15.7901	13.3531	12.6809	11.9772	12.3246	11.2598	9.78189	9.02313
498.5	12.3026	18.8382	20.2125	24.5116	21.8531	21.596	20.4645	16.3952	13.8957	13.113	12.4704	12.7915	11.6492	10.0506	9.28382
499	12.6526	19.3493	20.7805	25.254	22.7801	22.3711	21.1953	17.0147	14.3987	13.594	12.8655	13.246	12.0309	10.3258	9.60567
499.5	12.9787	19.9135	21.4784	26.0406	23.6281	23.1881	22.0404	17.5847	14.9197	14.1083	13.2965	13.7326	12.4586	10.6646	9.96391
500	13.3114	20.5038	22.1607	26.901	24.5325	24.0576	22.8787	18.202	15.4866	14.5829	13.802	14.2122	12.8953	10.9832	10.2069
500.5	13.6602	21.0892	22.7669	27.7182	25.3817	24.8893	23.6925	18.745	16.0181	15.1195	14.2735	14.689	13.3258	11.3171	10.4537
501	14.0189	21.6717	23.5478	28.6475	26.2655	25.719	24.5232	19.4574	16.5999	15.7044	14.7707	15.2172	13.8007	11.6902	10.8292
501.5	14.3362	22.3134	24.3382	29.4952	27.1195	26.5622	25.3628	20.1927	17.1338	16.2263	15.2512	15.7469	14.2085	12.0149	11.1434
502	14.7763	22.9246	25.0476	30.4133	28.0562	27.6452	26.3014	20.8435	17.7116	16.7829	15.8198	16.304	14.692	12.3594	11.4307
502.5	15.178	23.5869	25.705	31.3077	29.0427	28.6012	27.1572	21.5584	18.3981	17.2822	16.4055	16.9325	15.167	12.7568	11.7736
503	15.5572	24.2353	26.5152	32.1814	30.1958	29.558	28.0583	22.3437	19.1249	17.8891	16.9165	17.4591	15.6446	13.1425	12.0938
503.5	15.9576	24.9502	27.4147	33.1005	31.2976	30.7022	29.0258	23.0053	19.8093	18.5885	17.5018	17.9493	16.1821	13.4806	12.4564
504	16.3415	25.5948	28.2122	34.0095	32.4167	31.6595	30.1017	23.8556	20.3607	19.2188	18.055	18.5535	16.677	13.8444	12.7855
504.5	16.8111	26.2453	28.9266	35.0729	33.5182	32.6908	31.1622	24.6313	21.0732	19.8467	18.6777	19.2319	17.2311	14.3013	13.149
505	17.2521	26.9854	29.7506	36.0708	34.5758	33.8219	32.2026	25.4744	21.7298	20.4513	19.2915	19.8428	17.8346	14.6813	13.4858
505.5	17.6891	27.6971	30.6367	37.105	35.8117	34.9421	33.2289	26.2904	22.5338	21.0905	19.8626	20.4973	18.3201	15.1357	13.8638
506	18.053	28.4931	31.5432	38.1408	36.9625	36.1066	34.3602	27.131	23.2447	21.79	20.6145	21.2265	18.8885	15.5186	14.3427
506.5	18.5266	29.2381	32.4119	39.1899	38.1911	37.253	35.4404	28.065	24.0979	22.4729	21.2811	21.8736	19.5509	16.0022	14.7257
507	18.9805	29.986	33.2962	40.2369	39.4221	38.4137	36.5582	28.9691	24.785	23.2165	22.0095	22.4912	20.0633	16.4302	15.1632
507.5	19.4658	30.7376	34.1462	41.2411	40.5838	39.6186	37.7034	29.7512	25.515	23.9868	22.6697	23.1659	20.6379	16.8507	15.5912
508	19.8769	31.4453	35.0638	42.3898	41.822	40.8718	38.86	30.6952	26.3311	24.7108	23.3611	23.9658	21.2885	17.363	15.9873
508.5	20.3875	32.2522	36.2242	43.6617	43.2444	42.1416	40.1451	31.6508	27.1145	25.5303	24.0473	24.7608	21.9318	17.7707	16.4238
509	20.864	32.9964	37.1716	44.6996	44.6403	43.4998	41.4277	32.6206	28.0097	26.3257	24.7859	25.4527	22.4826	18.2058	16.878
509.5	21.3662	33.8148	38.1248	45.9688	45.8729	44.807	42.6882	33.5595	28.8551	27.044	25.4762	26.2116	23.2082	18.7417	17.2821
510	21.8458	34.7935	39.0681	47.2391	47.3708	46.1756	43.8933	34.5405	29.7164	27.7896	26.2092	27.0346	23.8231	19.2542	17.6963
510.5	22.3184	35.5864	40.0123	48.4083	48.7678	47.423	45.231	35.599	30.5339	28.5968	26.9673	27.8223	24.4711	19.6768	18.1475
511	22.83	36.4843	40.9361	49.4908	50.0547	48.7759	46.5383	36.6602	31.4545	29.4038	27.7307	28.5647	25.2272	20.2264	18.6509
511.5	23.3718	37.3433	41.9131	50.7251	51.5547	50.1672	47.8301	37.6002	32.2997	30.294	28.5667	29.281	25.8767	20.7865	19.0542
512	23.8168	38.0642	43.0061	51.9819	52.945	51.6214	49.168	38.5898	33.2217	31.119	29.3799	30.0832	26.471	21.261	19.5556
512.5	24.3624	38.9408	43.9976	53.0719	54.4388	53.0568	50.4743	39.6638	34.148	31.9144	30.1113	30.9136	27.1445	21.8193	20.0521
513	24.825	39.7471	45.1173	54.3095	55.9045	54.4481	51.9087	40.7121	35.2341	32.86	30.9749	31.7474	28.0807	22.3311	20.5029
513.5	25.3347	40.606	46.0964	55.6664	57.3523	55.8813	53.2207	41.7837	36.1416	33.6881	31.8149	32.5975	28.7731	22.8449	20.9817
514	25.8749	41.464	47.0173	56.864	58.7606	57.1912	54.4769	42.8626	37.0123	34.5447	32.6202	33.4525	29.3924	23.3532	21.5391
514.5	26.343	42.3514	48.0826	58.1658	60.2106	58.598	55.9702	43.8906	38.0011	35.452	33.3977	34.268	30.1236	23.8677	21.9737
515	26.9186	43.1687	49.1681	59.3788	61.7825	60.1973	57.4973	45.0578	38.9019	36.4127	34.2582	35.1232	30.8814	24.3781	22.5282
515.5	27.4601	43.9897	50.1964	60.6315	63.3495	61.6376	58.8647	46.2387	39.9509	37.2096	35.0179	36.0046	31.5133	24.9485	22.9842
516	27.9206	44.9131	51.285	61.9925	64.9537	63.1682	60.3333	47.2552	41.0219	38.0193	35.9201	36.8432	32.2904	25.5574	23.3755
516.5	28.4506	45.809	52.3842	63.1586	66.5363	64.8242	61.7927	48.3255	42.0009	38.9318	36.8215	37.6603	33.0267	26.0981	23.9572
517	28.9104	46.7705	53.4068	64.3379	68.2318	66.2593	63.2867	49.4317	42.9373	39.9371	37.6868	38.6003	33.7978	26.6651	24.4736
517.5	29.4203	47.6812	54.5707	65.6407	69.7267	67.8856	64.6763	50.5734	44.0622	40.9311	38.6186	39.5128	34.5565	27.2726	25.0299
518	29.8906	48.5546	55.7006	67.0932	71.4164	69.5618	66.2421	51.8459	45.0227	41.8649	39.5778	40.4459	35.2845	27.8329	25.59
518.5	30.4768	49.487	56.6695	68.278	73.0877	71.0879	67.8837	52.9496	45.992	42.9086	40.4633	41.4432	36.1293	28.3963	26.0716
519	31.0339	50.3655	57.7762	69.609	74.715	72.6223	69.3597	54.0743	47.1355	43.7276	41.3799	42.3101	36.9054	29.0554	26.533
519.5	31.5283	51.3375	58.9286	70.9043	76.412	74.3476	70.8752	55.3697	48.1689	44.7568	42.2016	43.2011	37.7235	29.637	27.1065
520	32.0817	52.2496	60.0072	72.1663	78.037	75.905	72.4282	56.6908	49.1947	45.7344	43.0586	44.2595	38.5378	30.2148	27.561
520.5	32.6012	53.1235	61.2225	73.572	79.8196	77.4928	73.9006	58.0073	50.3774	46.7233	44.0571	45.2291	39.3575	30.8545	28.0946
521	33.1144	54.0178	62.3098	74.935	81.5952	79.11	75.4684	59.1383	51.4841	47.7312	45.057	46.0788	40.0644	31.4703	28.7608
521.5	33.5462	54.813	63.2958	76.2691	83.0655	80.595	76.9728	60.3047	52.5535	48.7597	45.9683	46.9605	40.9297	32.1545	29.3234
522	34.0827	55.7393	64.2708	77.6038	84.7105	82.2484	78.6457	61.6487	53.6159	49.6865	46.9044	48.022	41.794	32.6616	29.8228
522.5	34.647	56.6998	65.5027	78.9071	86.5226	84.0108	80.211	62.9737	54.7014	50.6937	47.915	49.0616	42.6939	33.3253	30.4405
523	35.1541	57.6206	66.5769	80.2656	88.35	85.622	81.8783	64.0997	55.8829	51.5745	48.9339	50.0235	43.4525	34.0367	31.0522
523.5	35.6903	58.4416	67.7762	81.6347	89.9906	87.2603	83.5592	65.3503	57.0491	52.6308	49.789	51.1123	44.2812	34.631	31.573
524	36.1744	59.3539	68.8345	82.8488	91.7131	88.9713	85.2203	66.6281	58.0903	53.8518	50.7327	52.1055	45.1035	35.2507	32.1279
524.5	36.6317	60.3233	69.9247	84.3652	93.5285	90.717	86.8883	67.812	59.2111	54.9122	51.833	53.0705	45.9229	35.968	32.7616
525	37.2619	61.167	71.1327	85.7034	95.3433	92.4926	88.421	69.0197	60.4548	55.9266	52.8921	54.1121	46.9083	36.6719	33.4271
525.5	37.7468	61.9893	72.3011	86.9818	97.2402	94.1163	90.1467	70.3286	61.6402	57.0784	53.8112	55.1435	47.698	37.352	34.0155
526	38.3024	63.0109	73.4318	88.3298	98.8364	95.8306	91.8763	71.644	62.8	58.0658	54.881	56.1053	48.5762	37.997	34.5298
526.5	38.8408	63.9037	74.5575	89.6761	100.672	97.5297	93.5361	72.9627	64.03	59.2166	55.9524	57.1322	49.4582	38.6138	35.1129
527	39.2894	64.914	75.6282	91.0575	102.573	99.318	95.2405	74.3309	65.1231	60.1921	56.9216	58.1761	50.3287	39.3207	35.7682
527.5	39.8177	65.7286	76.7409	92.37	104.262	101.036	96.8283	75.651	66.2834	61.2857	57.849	59.1366	51.3119	40.029	36.3782
528	40.2105	66.5802	77.7797	93.6224	106.106	102.661	98.2823	76.8887	67.4203	62.2513	58.8278	60.0889	52.1302	40.6808	36.9814
528.5	40.7695	67.415	78.8688	94.9588	108.065	104.612	99.9787	78.1549	68.7365	63.3114	59.8599	61.054	52.9587	41.4288	37.5811
529	41.3173	68.3064	80.0125	96.2682	109.877	106.525	101.729	79.5705	70.0517	64.3974	60.918	62.3332	53.8266	42.1837	38.2363
529.5	41.8785	69.1322	81.1148	97.6672	111.515	108.005	103.499	80.8476	71.1245	65.4836	61.902	63.3209	54.7155	42.8125	38.8472
530	42.3176	70.125	82.111	98.8142	113.298	109.653	105.166	82.0933	72.2517	66.5585	63.0129	64.2808	55.5943	43.4653	39.4088
530.5	42.7987	71.0044	83.2796	100.278	115.033	111.436	106.781	83.3942	73.4599	67.6248	64.0209	65.4334	56.387	44.2409	39.9947
531	43.3128	71.7723	84.3404	101.622	117.084	113.231	108.542	84.6968	74.5974	68.8187	65.0331	66.6532	57.318	44.9544	40.6808
531.5	43.7601	72.8101	85.5129	102.719	119.004	114.981	110.306	86.0892	75.955	69.8559	66.0411	67.7324	58.2343	45.6792	41.3544
532	44.2213	73.572	86.4783	104.014	120.798	116.729	112.005	87.4571	77.2947	70.9058	67.0597	68.6882	59.0146	46.3005	41.9887
532.5	44.7412	74.4361	87.5112	105.436	122.647	118.395	113.619	88.803	78.4334	72.0638	68.1788	69.7397	59.9742	47.0016	42.636
533	45.2243	75.3424	88.5596	106.748	124.454	120.048	115.23	90.0428	79.5279	73.0986	69.2055	70.6331	60.8685	47.775	43.313
533.5	45.6783	76.0355	89.7046	108.037	126.061	121.853	116.802	91.2792	80.7976	74.0431	70.2252	71.6783	61.7615	48.5338	43.969
534	46.148	77.0293	90.803	109.247	127.759	123.613	118.523	92.6155	82.0535	75.1309	71.0746	72.7417	62.5896	49.2651	44.5128
534.5	46.703	77.81	91.7336	110.512	129.671	125.243	120.114	93.8919	83.3034	76.3751	72.1334	73.7617	63.5363	49.9596	45.1141
535	47.0099	78.5733	92.6561	111.704	131.256	126.928	121.877	95.0804	84.4125	77.6	73.2598	74.9896	64.4142	50.6477	45.7005
535.5	47.5583	79.3168	93.7066	112.912	133.091	128.606	123.479	96.4686	85.495	78.5424	74.2818	75.9936	65.2597	51.3598	46.4012
536	48.0369	79.944	94.7327	114.162	134.845	130.226	125.08	97.8491	86.7467	79.5971	75.3362	76.8432	66.0864	52.0154	47.0141
536.5	48.3843	80.8425	95.749	115.312	136.5	132.011	126.678	99.0711	87.9742	80.6067	76.4489	78.074	66.9961	52.8193	47.707
537	48.8742	81.7559	96.7662	116.55	138.132	133.862	128.441	100.326	89.1868	81.6535	77.5741	79.0832	67.9629	53.5312	48.2676
537.5	49.3498	82.6061	97.7457	117.678	140.067	135.412	130.104	101.74	90.2884	82.746	78.5954	80.154	68.8861	54.327	48.8601
538	49.7375	83.2359	98.6182	118.949	141.873	136.764	131.536	103.036	91.5866	83.7723	79.4801	81.2115	69.7432	55.0533	49.6011
538.5	50.1372	84.0941	99.7763	120.158	143.478	138.453	133.167	104.353	92.7744	85.0677	80.5615	82.2885	70.6113	55.7904	50.3376
539	50.6381	84.8336	100.664	121.255	145.275	140.057	134.766	105.46	94.088	86.051	81.5761	83.4109	71.3951	56.5494	50.9174
539.5	51.14	85.6639	101.71	122.429	147.047	141.73	136.565	106.916	95.3584	87.0932	82.603	84.3603	72.3852	57.293	51.5267
540	51.6046	86.6704	103.036	123.734	149.147	143.879	138.539	108.399	96.8123	88.4001	83.8127	85.5656	73.4909	58.192	52.4144
540.5	51.8576	87.4635	103.465	124.441	150.429	145.178	139.659	109.317	97.6447	89.431	84.5232	86.3802	74.1714	58.8717	52.8346
541	52.2996	88.267	104.579	125.545	152.276	146.942	141.449	110.782	99.1172	90.5649	85.7244	87.4923	75.2269	59.6933	53.541
541.5	52.5722	88.8691	105.224	126.688	153.65	148.364	143.076	112.208	100.259	91.5677	86.7021	88.4545	75.9501	60.3883	54.0882
542	53.0964	89.5493	106.235	127.821	155.159	150.025	144.603	113.342	101.335	92.6332	87.7265	89.5978	76.8072	61.1421	54.7011
542.5	53.5577	90.197	107.176	129.037	156.814	151.594	146.168	114.581	102.499	93.7805	88.808	90.5538	77.7293	61.8891	55.3923
543	53.9287	91.0404	108.008	130.038	158.791	153.126	147.695	115.855	103.505	94.7785	89.7648	91.6006	78.577	62.6359	56.0971
543.5	54.202	91.5997	108.78	131.228	160.3	154.83	149.17	116.917	104.633	96.0852	90.7539	92.657	79.2941	63.3346	56.7548
544	54.5979	92.3823	109.658	132.389	161.969	156.436	150.873	118.3	105.879	96.966	91.7805	93.6902	80.2611	64.1647	57.3798
544.5	54.878	93.1634	110.702	133.38	163.695	157.76	152.437	119.408	107.121	97.9828	92.7761	94.7019	81.1525	64.9032	57.9701
545	55.3094	93.6257	111.268	134.267	165.237	159.404	153.95	120.678	108.208	99.1126	93.8344	95.6749	81.9355	65.627	58.6853
545.5	55.7226	94.3344	112.037	135.137	166.738	160.864	155.219	121.901	109.279	100.067	94.8509	96.5459	82.7702	66.3484	59.1998
546	56.0625	94.9601	113.111	136.17	168.479	162.441	157.039	123.139	110.606	101.112	95.7393	97.4886	83.7126	67.0552	59.9431
546.5	56.3883	95.6361	114.004	137.17	170.209	163.96	158.456	124.317	111.731	102.144	96.4993	98.6358	84.4866	67.8956	60.5675
547	56.7583	96.139	114.628	138.112	171.495	165.439	159.802	125.481	112.846	103.053	97.5409	99.6496	85.2228	68.668	61.1572
547.5	57.0779	96.7499	115.51	139.146	172.748	167.017	161.347	126.724	114.015	104.134	98.6396	100.698	86.0688	69.3119	61.775
548	57.2465	97.2511	116.306	140.067	174.245	168.382	162.695	127.89	115.069	105.018	99.749	101.472	86.985	70.0549	62.3956
548.5	57.4759	97.7308	117.058	140.703	175.845	169.819	163.878	128.828	116.071	105.898	100.414	102.366	87.7489	70.7532	62.9701
549	57.6785	98.1175	117.55	141.401	177.24	171.181	165.2	129.862	117.042	106.95	101.265	103.336	88.3976	71.5246	63.5571
549.5	57.9599	98.8106	118.14	142.256	178.77	172.32	166.58	130.92	118.201	107.757	102.238	104.412	89.0885	72.1794	64.1912
550	58.2883	99.2806	118.777	143.281	180.073	173.661	168.017	131.93	119.127	108.657	102.936	105.137	89.7504	72.7753	64.8025
550.5	58.4024	99.7706	119.326	143.986	181.4	175.025	169.164	133.005	119.918	109.412	103.71	105.956	90.4857	73.3627	65.3357
551	58.6177	100.138	120.059	144.894	182.896	176.09	170.485	133.924	121.093	110.205	104.713	106.819	91.2264	74.019	65.831
551.5	58.8477	100.565	120.611	145.48	184.133	177.466	171.73	135.034	122.335	111.121	105.569	107.605	92.173	74.6974	66.2411
552	58.9897	100.957	121.121	146.152	185.179	178.53	173.021	135.948	122.928	112.032	106.444	108.417	92.8821	75.3606	66.7817
552.5	59.245	101.401	121.734	146.866	186.344	179.516	174.319	136.865	123.863	112.766	107.23	109.244	93.3849	75.8913	67.2449
553	59.3046	101.893	122.328	147.645	187.687	181.156	175.196	137.906	124.879	113.684	107.793	109.863	94.1409	76.4962	67.8303
553.5	59.4741	102.136	122.674	148.015	188.847	182.197	176.292	139.045	125.532	114.565	108.469	110.684	94.771	77.1208	68.3818
554	59.6439	102.336	123.106	148.653	190.031	183.096	177.405	139.59	126.575	115.275	109.187	111.666	95.3694	77.6525	68.9059
554.5	59.9191	102.709	123.757	149.304	191.4	184.157	178.662	140.41	127.576	116.071	110.277	112.332	96.0768	78.3535	69.3722
555	60.0926	103.149	124.245	149.972	192.489	185.426	179.793	141.266	128.417	117.024	110.932	113.119	96.6399	78.9854	69.8641
555.5	60.11	103.501	124.781	150.563	193.378	186.389	180.638	142.304	129.221	117.703	111.728	113.972	97.2105	79.5664	70.359
556	60.171	103.727	125.167	151.101	194.466	187.516	181.755	143.205	130.144	118.421	112.416	114.537	97.7465	80.157	70.8546
556.5	60.3952	104.098	125.385	151.637	195.795	188.556	182.89	144.194	131.127	119.155	113.155	115.315	98.558	80.7784	71.3378
557	60.5391	104.234	125.771	151.924	196.602	189.429	183.793	144.995	131.881	119.756	113.773	116.07	98.9061	81.2862	71.7457
557.5	60.6677	104.549	126.121	152.434	197.459	190.38	184.559	145.478	132.727	120.419	114.444	116.63	99.6228	81.9828	72.2
558	60.828	104.821	126.698	153.116	198.606	191.16	185.609	146.384	133.402	121.117	115.274	117.198	100.323	82.5125	72.6498
558.5	60.8367	105.121	126.893	153.393	199.495	191.955	186.47	147.109	134.21	121.852	115.787	117.769	100.858	83.057	73.1302
559	60.9014	105.231	127.177	153.798	200.327	192.689	187.462	147.76	134.932	122.515	116.432	118.359	101.382	83.631	73.5329
559.5	61.0438	105.524	127.63	154.136	201.098	193.997	188.337	148.727	135.749	123.066	117.298	119.214	101.781	84.1433	73.9788
560	61.1094	105.664	128.015	154.704	202.035	194.97	189.152	149.461	136.507	123.872	117.735	119.98	102.362	84.8593	74.4288
560.5	61.2788	105.842	128.28	155.071	202.681	195.531	190.072	149.982	137.194	124.447	118.115	120.591	102.862	85.3352	74.9355
561	61.4184	106.081	128.484	155.465	203.669	196.295	191.141	150.872	138.123	125.158	118.714	121.205	103.369	85.8423	75.3108
561.5	61.4864	106.277	128.77	155.72	204.669	197.28	192.025	151.777	138.81	125.733	119.513	121.903	103.922	86.4091	75.784
562	61.5146	106.442	128.93	155.937	205.427	197.947	192.57	152.423	139.305	126.336	120.058	122.572	104.372	86.8945	76.2262
562.5	61.6591	106.622	129.215	156.425	206.238	198.691	193.293	153.052	140.001	126.972	120.606	123.035	104.916	87.6069	76.7735
563	61.6655	106.79	129.696	156.964	206.949	199.494	194.206	153.569	140.794	127.464	121.256	123.537	105.613	88.1033	77.2419
563.5	61.6043	107.033	129.718	157.184	207.702	200.175	194.657	154.096	141.287	127.977	121.912	124.183	106.125	88.6312	77.446
564	61.7332	107.174	129.929	157.378	208.156	200.629	195.286	154.575	141.92	128.551	122.332	124.569	106.505	89.0258	77.7185
564.5	61.776	107.285	130.334	157.757	208.807	201.43	196.173	155.115	142.65	129.114	122.746	125.266	106.87	89.6239	78.1489
565	61.7843	107.258	130.232	157.821	209.322	201.986	196.744	155.675	143.193	129.579	123.49	125.875	107.182	89.9662	78.6113
565.5	61.9125	107.19	130.358	157.68	210.153	202.417	197.293	156.04	143.713	130.11	123.803	126.297	107.747	90.3792	78.9501
566	62.0531	107.122	130.524	157.864	210.812	202.789	197.984	156.672	144.218	130.572	124.33	126.633	108.123	91.0434	79.4068
566.5	62.0908	107.19	130.639	157.992	211.31	203.522	198.415	157.184	144.974	131.081	124.688	127.101	108.519	91.5681	79.6022
567	61.8044	107.245	130.545	158.256	211.796	204.113	199.038	157.658	145.518	131.16	125.073	127.615	108.934	91.9172	79.926
567.5	61.6857	107.33	130.59	158.221	212.287	204.661	199.662	158.203	146.075	131.645	125.625	127.901	109.312	92.3114	80.4253
568	61.7623	107.332	130.68	158.287	212.551	204.99	200.071	158.503	146.553	132.181	125.971	128.266	109.725	92.8172	80.7557
568.5	61.8502	107.247	130.621	158.47	212.853	205.35	200.331	158.901	147.065	132.486	126.192	128.673	109.942	93.1988	81.0065
569	61.7188	107.217	130.764	158.506	213.429	205.681	201.027	159.438	147.454	133.027	126.657	129.068	110.434	93.5261	81.2538
569.5	61.7823	107.271	130.729	158.638	213.829	205.983	201.453	159.744	147.894	133.499	126.902	129.666	110.666	93.8537	81.5275
570	61.6835	107.065	130.629	158.713	214.081	206.367	201.693	160.086	148.346	133.796	127.244	129.846	110.865	94.3407	81.9081
570.5	61.5535	107.009	130.845	158.84	214.51	206.848	202.067	160.664	148.705	134.199	127.699	130.424	111.335	94.9008	82.0924
571	61.4587	106.996	130.636	158.682	214.822	206.953	202.369	161.074	148.99	134.429	128.17	130.783	111.728	95.0893	82.3724
571.5	61.466	107.081	130.533	158.73	214.935	207.261	202.701	161.246	149.419	134.557	128.611	130.823	111.919	95.5022	82.6398
572	61.3389	107.038	130.664	158.618	215.282	207.473	203.261	161.584	149.719	134.979	128.907	131.391	112.211	95.9526	82.8635
572.5	61.2512	106.781	130.711	158.335	215.755	207.725	203.523	161.785	150.058	135.358	129.1	131.625	112.554	96.3118	83.151
573	61.3518	106.529	130.558	158.164	215.559	207.872	203.622	162.254	150.287	135.502	129.243	131.784	112.613	96.4375	83.4488
573.5	61.2712	106.575	130.446	158.195	215.864	208.233	204.025	162.565	150.925	135.74	129.431	132.078	112.966	96.9605	83.6276
574	61.1562	106.583	130.072	158.217	216.158	208.39	204.415	162.732	151.236	136.055	129.74	132.26	113.024	97.2198	83.9525
574.5	60.9511	106.328	129.917	157.779	216.251	208.54	204.303	162.682	151.218	136.312	130.114	132.359	113.235	97.4477	84.2148
575	60.9876	106.179	129.755	157.724	216.265	208.495	204.517	162.905	151.654	136.64	130.375	132.697	113.426	97.9822	84.3024
575.5	60.8102	106.029	129.551	157.836	216.023	208.556	204.469	163.101	151.954	136.788	130.554	133.079	113.581	98.1393	84.5846
576	60.5343	105.789	129.472	157.423	216.135	208.496	204.698	163.094	152.214	136.955	130.586	133.147	113.65	98.3765	84.7383
576.5	60.5385	105.574	129.48	157.317	216.548	208.713	204.869	163.398	152.286	137.232	130.907	133.313	113.846	98.6966	84.9142
577	60.459	105.31	129.139	157.05	216.457	208.815	204.846	163.512	152.546	137.088	130.859	133.408	114.121	98.9991	85.0936
577.5	60.2366	105.083	129.003	156.77	216.201	208.731	204.895	163.306	152.762	137.157	130.966	133.703	114.113	99.128	85.269
578	60.1108	105.009	128.782	156.704	216.33	208.689	204.921	163.567	152.848	137.495	131.306	133.834	114.274	99.6176	85.4713
578.5	59.9968	104.81	128.382	156.344	216.326	208.509	204.748	164.031	153.101	137.423	131.25	133.862	114.458	99.6094	85.4778
579	59.7652	104.396	128.046	156.057	216.213	208.468	204.745	163.762	153.145	137.547	131.299	134.016	114.606	99.8363	85.6305
579.5	59.6101	104.356	127.81	156.012	216.29	208.625	204.765	163.643	153.309	137.373	131.472	134.105	114.763	100.1	85.8511
580	59.3572	103.803	127.531	155.346	215.943	208.347	204.664	163.627	153.202	137.545	131.553	134.034	114.703	100.277	85.8821
580.5	59.4573	103.705	127.389	155.328	215.643	208.37	204.63	163.564	153.622	137.7	131.464	134.177	114.747	100.413	85.9501
581	59.2661	103.355	126.922	154.735	215.37	208.152	204.673	163.786	153.659	137.552	131.476	134.362	114.913	100.568	86.2954
581.5	59.0946	102.917	126.413	154.084	215.381	208.139	204.707	163.542	153.73	137.636	131.519	134.346	114.937	100.647	86.3969
582	58.8454	102.531	126.081	153.958	215.039	207.905	204.192	163.483	153.761	137.527	131.431	134.499	114.975	100.81	86.3216
582.5	58.7374	102.212	125.987	153.808	214.715	207.598	204.037	163.467	153.957	137.602	131.466	134.67	115.061	101.215	86.4465
583	58.4631	101.886	125.573	153.458	214.308	207.319	203.784	163.557	153.729	137.567	131.524	134.528	114.919	101.344	86.3615
583.5	58.3224	101.631	125.295	152.758	214.229	206.917	203.599	163.475	153.541	137.53	131.524	134.417	114.965	101.464	86.4478
584	58.2289	101.328	124.862	152.38	214.233	206.39	203.518	163.283	153.766	137.618	131.568	134.332	114.984	101.55	86.415
584.5	57.9708	101.198	124.399	151.824	213.492	206.094	203.236	163.241	153.636	137.408	131.622	134.158	114.864	101.716	86.5566
585	57.7162	100.976	123.948	151.522	213.162	206	203.048	162.777	153.531	137.237	131.413	134.351	115.005	101.581	86.6146
585.5	57.4135	100.373	123.566	150.912	212.866	205.641	202.838	162.536	153.251	137.341	131.06	134.234	114.925	101.738	86.5913
586	57.2286	99.985	123.093	150.152	212.301	205.167	202.1	162.328	153.35	137.094	131.08	133.838	114.834	101.825	86.5547
586.5	57.1243	99.5032	122.74	149.874	212.035	204.887	201.779	162.155	153.547	136.82	130.991	134.086	114.788	101.839	86.6314
587	56.8247	99.0302	122.018	149.264	211.194	204.255	201.222	161.892	153.18	136.546	130.684	133.779	114.581	101.787	86.7005
587.5	56.4659	98.5328	121.613	148.701	210.58	203.933	200.795	161.842	152.958	136.441	130.495	133.584	114.371	101.991	86.5636
588	56.2188	98.226	121.211	148.059	210.068	203.642	200.527	161.68	152.915	136.288	130.288	133.368	114.335	101.823	86.4044
588.5	55.9484	97.6904	120.761	147.518	209.322	202.943	200.011	161.087	152.755	136.186	130.044	133.248	114.16	101.679	86.4794
589	55.8888	97.2694	120.155	146.87	208.922	202.116	199.844	160.65	152.461	135.887	129.902	132.958	113.916	101.836	86.3865
589.5	55.6298	96.8317	119.653	146.386	208.412	201.732	199.311	160.526	152.1	135.633	129.739	132.695	113.841	101.995	86.1753
590	55.2841	96.3333	119.104	145.551	207.86	201.312	198.614	160.207	152.048	135.261	129.522	132.115	113.529	101.79	86.1154
590.5	55.1891	95.9868	118.557	144.97	207.182	200.869	198.637	159.521	151.681	135.148	129.248	132.272	113.6	101.761	85.9634
591	54.8824	95.5127	117.95	144.404	206.552	199.928	197.887	159.496	151.426	134.777	129.122	132.233	113.454	101.814	85.786
591.5	54.5242	94.9598	117.442	143.85	205.833	199.327	197.133	158.971	151.076	134.424	128.875	131.93	113.174	101.594	85.8819
592	54.2821	94.7006	116.849	143.19	205.384	199.12	196.74	158.721	151.004	134.279	128.615	131.817	112.982	101.748	85.8206
592.5	54.0555	94.2152	116.218	142.541	204.493	198.181	196.214	158.165	150.706	134.088	128.209	131.264	112.917	101.549	85.7352
593	53.6896	93.6516	115.684	141.956	203.729	197.354	195.624	157.89	150.387	133.746	127.945	131.047	112.553	101.3	85.706
593.5	53.4225	93.235	115.181	141.306	203.297	196.742	195.047	157.585	150.17	133.356	127.672	130.74	112.468	101.253	85.5553
594	53.1511	92.9469	114.644	140.892	202.643	196.559	194.423	157.08	149.801	132.863	127.24	130.386	112.068	101.319	85.3011
594.5	52.9693	92.2761	114.248	140.292	201.567	195.839	193.894	156.756	149.491	132.718	126.888	130.381	111.964	101.281	85.2348
595	52.6503	91.6996	113.497	139.574	200.643	195.027	193.275	156.39	149.06	132.418	127.012	130.171	111.783	101.112	85.2324
595.5	52.3303	91.2191	112.975	138.878	199.894	194.205	192.627	155.883	148.662	132.044	126.738	129.692	111.524	100.921	85.1145
596	52.0123	90.8867	112.441	138.216	199.481	193.808	192.192	155.598	148.404	131.57	126.473	129.469	111.232	100.878	84.8047
596.5	51.7583	90.3124	111.788	137.47	198.493	192.679	191.271	154.963	147.837	131.098	125.942	128.982	110.786	100.751	84.3853
597	51.4358	89.7398	111.08	136.709	197.937	191.927	190.48	154.382	147.494	130.942	125.61	128.406	110.429	100.711	84.3108
597.5	51.1676	89.2472	110.329	135.711	197.17	191.395	189.608	154.034	147.283	130.751	125.065	127.958	110.407	100.275	84.2828
598	50.8816	88.6132	109.75	135.114	196.233	190.358	189.062	153.433	146.717	130.211	124.586	127.76	109.97	100.073	84.1421
598.5	50.4418	88.1996	109.209	134.437	195.5	189.454	188.474	152.783	146.307	129.57	124.299	127.485	109.582	99.7397	83.9781
599	50.232	87.8177	108.862	133.629	194.499	188.747	187.437	152.337	145.755	129.334	123.884	127.186	109.289	99.7143	83.9445
599.5	50.0159	87.2883	108.141	132.757	193.524	187.959	186.585	151.736	145.022	128.81	123.571	126.748	108.988	99.5509	83.5155
600	49.8671	86.8279	107.25	132.064	192.851	186.892	186.111	151.117	144.666	128.259	123.155	126.29	108.72	99.3305	83.3202
600.5	49.4286	86.0064	106.442	131.457	191.829	185.825	185.07	150.506	144.175	127.893	122.44	125.621	108.266	98.8347	83.1453
601	49.0922	85.4332	105.932	130.461	190.684	185.104	184.132	149.729	143.713	127.33	121.94	125.258	107.928	98.5456	82.8442
601.5	48.8097	85.0098	105.38	129.72	189.481	184.349	183.396	149.369	143.309	126.641	121.411	124.717	107.564	98.4613	82.6153
602	48.4684	84.5696	104.529	128.821	188.626	183.255	182.64	148.415	142.634	125.957	120.884	124.243	107.06	98.1298	82.2777
602.5	48.1594	83.9988	103.964	128.268	187.858	182.66	181.927	147.747	142.235	125.748	120.601	124.014	106.532	97.9808	81.908
603	47.94	83.2966	103.417	127.38	186.78	181.685	180.811	147.19	141.746	125.398	120.26	123.335	106.204	97.7841	81.6778
603.5	47.4008	82.6888	102.791	126.364	185.89	180.711	180.005	146.577	141.19	124.892	119.7	122.845	106.031	97.4891	81.4014
604	47.139	82.0918	101.825	125.602	184.911	179.932	179.243	146.089	140.641	124.351	119.038	122.513	105.576	97.2039	81.2642
604.5	47.0008	81.6361	101.22	124.812	183.823	178.921	178.169	145.477	140.149	123.641	118.581	122.174	105.202	96.7248	81.089
605	46.609	81.0679	100.491	124.097	182.987	178.163	177.361	144.633	139.623	122.931	118.06	121.616	104.611	96.348	80.7845
605.5	46.1358	80.5889	99.7846	123.402	182.04	177.131	176.689	144.045	138.908	122.538	117.497	121.041	104.191	96.0407	80.4809
606	45.8541	80.17	98.9228	122.34	181.123	175.975	175.7	143.451	138.205	121.889	116.792	120.469	103.727	95.7808	80.1571
606.5	45.4924	79.3865	98.4955	121.504	179.987	174.936	174.753	142.731	137.611	121.382	116.411	119.936	103.428	95.5651	79.9118
607	45.2783	78.7964	97.9261	120.649	178.548	173.831	173.659	141.933	137.017	120.642	115.643	119.24	102.885	95.2795	79.5501
607.5	45.0638	78.2993	97.2366	119.923	177.54	173.03	172.527	141.268	136.283	120.242	115.266	118.605	102.325	94.8857	79.2181
608	44.6342	77.6208	96.3828	119.113	176.767	171.775	171.961	140.532	135.595	119.647	114.653	118.146	101.765	94.4788	78.909
608.5	44.2218	77.0261	95.4752	118.144	175.762	170.843	171.169	139.766	134.812	118.954	114.128	117.433	101.267	93.9669	78.4976
609	44.063	76.4971	94.9157	117.333	174.679	170.133	169.966	139.302	134.287	118.453	113.402	116.899	101.079	93.716	78.2352
609.5	43.6492	75.8118	94.0456	116.515	173.483	168.969	168.731	138.341	133.547	117.594	112.923	116.522	100.411	93.4401	77.9277
610	43.3657	75.1796	93.4483	115.801	172.426	167.942	168.028	137.7	133.27	117.262	112.631	115.922	99.9617	92.8469	77.6065
610.5	43.0623	74.6869	92.8997	114.87	171.128	166.959	167.094	136.742	132.338	116.621	111.773	115.218	99.5067	92.5151	77.0908
611	42.8686	74.1548	92.1528	113.891	169.943	165.533	165.8	135.918	131.555	115.747	111.062	114.634	98.9973	92.246	76.7786
611.5	42.5059	73.522	91.316	113.078	169.21	164.884	164.779	135.305	131.09	115.225	110.694	114.087	98.5375	91.8643	76.3102
612	42.004	72.9459	90.6234	112.074	167.839	163.867	163.802	134.409	130.391	114.645	110.072	113.348	97.9672	91.5191	75.9688
612.5	41.6636	72.3671	89.7669	111.231	166.59	162.781	162.961	133.562	129.75	114.322	109.434	112.644	97.5083	91.2486	75.682
613	41.5016	71.6603	89.239	110.51	165.606	161.398	162.089	132.823	129.213	113.54	108.563	112.159	97.16	90.7788	75.4257
613.5	41.0579	71.2744	88.3369	109.497	164.381	160.624	160.911	131.948	128.312	112.677	108.083	111.612	96.6586	90.2716	75.0796
614	40.8461	70.8769	87.526	108.656	163.468	159.501	159.924	131.348	127.613	111.895	107.464	110.87	95.9264	90.0731	74.7809
614.5	40.3962	70.1026	87.0102	107.699	162.042	158.451	158.926	130.33	126.579	111.243	106.675	110.162	95.1497	89.318	74.3616
615	40.2038	69.3218	86.2609	106.99	160.942	157.27	158.063	129.645	126.265	110.629	106.152	109.576	94.8841	88.9261	73.9497
615.5	39.8451	68.7698	85.4644	106.325	160.068	156.003	156.764	129.17	125.564	110.038	105.622	108.883	94.5663	88.5991	73.7356
616	39.4403	68.2262	84.7915	105.32	159.078	154.934	155.584	128.412	124.631	109.522	104.889	108.464	93.8935	88.0678	73.0828
616.5	39.3027	67.7476	84.2003	104.589	158.041	154.214	154.646	127.536	124.144	108.894	104.125	107.65	93.3343	87.6936	72.5942
617	38.8074	67.0083	83.5056	103.56	156.825	153.049	153.612	126.517	123.389	108.201	103.607	107.143	93.074	87.3267	72.3493
617.5	38.5124	66.4679	82.7898	102.85	155.691	151.918	152.921	125.958	122.503	107.514	103.038	106.657	92.4305	86.9782	72.0735
618	38.1764	66.1027	82.0973	101.897	154.537	150.893	151.776	125.106	121.938	106.854	102.52	105.795	91.6571	86.3805	71.6515
618.5	37.8364	65.4932	81.32	100.919	153.505	149.499	150.549	124.028	121.051	105.89	101.79	105.084	91.3184	85.8533	71.3521
619	37.5332	64.7592	80.8701	99.9722	152.213	148.546	149.693	123.68	120.378	105.463	101.256	104.732	90.7875	85.4548	70.9749
619.5	37.1477	64.1843	80.1164	99.3481	151.005	147.665	148.679	122.844	119.543	104.821	100.463	104.192	90.1977	85.1137	70.5601
620	36.9154	63.6493	79.3584	98.5819	150.003	146.916	147.735	121.844	118.718	104.162	99.8417	103.684	89.5653	84.4555	70.0845
620.5	36.646	63.1951	78.6227	97.9863	148.714	145.908	146.635	120.934	117.867	103.476	99.1901	102.887	89.1423	84.1082	69.6309
621	36.2478	62.8574	77.7716	96.9826	147.518	144.443	145.567	120.04	117.23	102.478	98.2097	101.909	88.4764	83.5572	69.3415
621.5	35.8544	62.1953	77.068	95.9916	146.478	143.567	144.46	119.379	116.811	101.742	97.5544	101.637	87.8271	83.2878	68.8839
622	35.6079	61.4037	76.4794	95.1722	145.228	142.093	143.167	118.62	115.874	101.015	96.9078	100.908	87.2582	82.6001	68.5405
622.5	35.2445	60.8108	75.7805	94.6177	144.012	141.281	142.228	117.519	114.877	100.345	96.5317	100.08	86.767	82.2112	68.0156
623	35.0411	60.4269	74.7893	93.487	142.909	140.02	141.184	116.755	114.141	99.6812	95.7534	99.4211	86.2522	81.7378	67.494
623.5	34.6637	59.7898	74.1786	92.6342	141.768	138.831	140.041	116.118	113.549	99.072	94.9877	98.5295	85.6789	81.2778	67.0271
624	34.3595	59.1254	73.663	91.7647	140.428	138.033	138.907	115.225	112.794	98.4991	94.5427	97.8402	85.1429	80.736	66.7083
624.5	34.16	58.5056	72.8898	90.863	139.023	136.802	137.577	114.36	111.976	97.5293	93.4798	97.3044	84.4947	80.1203	66.3063
625	33.7735	58.0996	72.2329	89.9824	138.156	135.561	136.79	113.647	111.054	96.8	92.6843	96.6104	83.8194	79.7296	65.846
625.5	33.3449	57.4058	71.3549	89.2172	136.891	134.183	135.368	112.835	110.293	95.9214	92.1147	95.6088	83.1879	79.115	65.3985
626	33.0123	56.8277	70.5678	88.3594	135.56	133.394	134.299	111.91	109.691	95.3281	91.6118	95.0275	82.7216	78.7129	64.9717
626.5	32.6605	56.2732	69.9664	87.5102	134.968	132.46	133.619	110.989	108.711	94.6209	90.9416	94.5191	82.0061	78.2552	64.4761
627	32.3207	55.5191	69.2303	86.6083	133.48	131.002	132.297	110.142	107.79	93.8755	90.0646	93.8922	81.4035	77.6825	64.0657
627.5	32.1392	55.0762	68.54	85.7242	132.255	129.671	131.408	109.359	107.2	93.1895	89.2109	93.0879	81.0024	77.1938	63.7566
628	31.7935	54.6554	67.895	84.7814	131.035	128.55	129.992	108.511	106.251	92.4186	88.6493	92.3576	80.3094	76.6677	63.3469
628.5	31.5284	53.9596	67.1511	84.1486	129.752	127.569	129.005	107.624	105.45	91.8429	88.1151	91.8238	79.8034	76.3243	62.8608
629	31.2008	53.358	66.349	83.2361	128.954	126.661	128.098	106.739	104.597	91.0806	87.2619	91.0493	79.2773	75.6287	62.2752
629.5	30.7173	52.9131	66.0722	82.2806	127.654	125.36	127.101	105.958	104.071	90.2704	86.6178	90.4102	78.5766	75.0154	61.8633
630	30.5279	52.4053	65.3259	81.5243	126.272	124.52	126.141	105.195	103.392	89.5864	86.2903	89.5737	77.9518	74.6316	61.6255
630.5	30.3055	51.7921	64.4682	80.8131	125.239	123.287	124.778	104.215	102.489	88.8193	85.5047	89.0693	77.4496	74.1512	61.1898
631	29.9795	51.3333	63.7908	80.1251	124.357	122.428	124.014	103.426	101.718	88.1044	84.4445	88.5065	76.7747	73.7909	60.6412
631.5	29.6084	50.8036	63.1623	79.3029	123.115	121.35	123.097	102.37	100.861	87.4821	83.872	87.6501	76.0561	73.223	60.2052
632	29.465	50.2362	62.5945	78.5467	121.81	120.417	121.95	101.385	100.198	87.0005	83.2611	86.8487	75.4884	72.5895	59.7552
632.5	29.1406	49.8593	62.0527	77.5262	120.845	119.137	120.482	100.945	99.4628	86.1548	82.6335	86.4266	75.0412	72.0026	59.207
633	28.8404	49.3461	61.5165	76.7546	119.794	117.982	119.592	100.035	98.7336	85.4597	81.9365	85.7936	74.5521	71.4949	58.803
633.5	28.5521	48.8938	60.7622	76.0799	118.594	116.869	118.73	99.42	97.9476	84.9033	81.2967	84.8959	74.0469	70.9933	58.575
634	28.3019	48.2082	60.1363	75.2827	117.632	115.729	117.467	98.7388	96.8382	84.0279	80.5499	84.3503	73.2253	70.5309	58.1969
634.5	28.0249	47.9262	59.3997	74.4365	116.387	114.819	116.191	97.8689	95.9521	83.2369	79.8456	83.5845	72.5092	70.0879	57.6946
635	27.6614	47.258	58.7393	73.6358	115.323	113.742	115.429	96.7133	95.3999	82.6112	79.0423	82.8951	72.1738	69.7104	57.2314
635.5	27.2631	46.6328	58.0717	72.7042	114.514	112.525	114.487	95.8208	94.6191	82.0248	78.44	82.2041	71.7032	69.0887	56.7901
636	27.0102	46.0542	57.6671	72.0614	113.17	111.822	113.58	95.1789	93.8243	81.1977	77.8565	81.667	71.2285	68.5585	56.2221
636.5	26.8897	45.6241	56.8761	71.4551	112.153	110.969	112.628	94.5263	93.157	80.6494	77.0874	80.7076	70.5876	68.223	55.8336
637	26.6232	45.2719	56.1847	70.7392	111.203	110.136	111.631	93.5575	92.5693	79.7868	76.3015	80.217	69.7865	67.6867	55.6453
637.5	26.3073	44.7736	55.6663	70.0086	109.867	109.027	110.548	92.6312	91.5938	79.2777	75.7363	79.4476	69.2311	67.0861	55.1133
638	25.9717	44.1404	55.1056	69.3324	108.922	107.916	109.53	91.9369	90.7829	78.6956	75.2719	78.8764	68.6576	66.6095	54.6919
638.5	25.7765	43.7776	54.4535	68.7579	107.792	106.834	108.868	91.0269	89.9424	78.0598	74.6312	78.2566	68.2636	66.1979	54.1781
639	25.3542	43.2808	53.935	67.8946	106.872	105.704	107.652	90.1535	89.1117	77.1836	73.5684	77.499	67.5602	65.6526	53.8395
639.5	25.1972	42.793	53.2937	67.1914	105.916	104.923	106.64	89.6958	88.4117	76.3065	73.0997	76.8511	66.9667	64.978	53.5407
640	24.8836	42.3288	52.5729	66.4366	104.712	103.705	105.427	88.9148	87.6705	75.8232	72.5504	76.1075	66.2348	64.3087	52.9657
640.5	24.5783	41.8392	51.838	65.5336	103.724	102.542	104.262	88.0935	86.9251	75.0595	71.7478	75.1362	65.6699	63.9663	52.4773
641	24.3715	41.2971	51.3213	64.8201	102.458	101.558	103.307	87.2326	86.2536	74.24	71.1515	74.6203	65.25	63.5977	52.165
641.5	24.0916	40.8566	50.7631	64.0425	101.419	100.689	102.435	86.3847	85.4305	73.7538	70.547	74.3161	64.7361	63.0437	51.805
642	23.7585	40.5745	50.1692	63.3742	100.472	99.6907	101.43	85.581	84.7154	73.4533	70.0309	73.6961	64.2587	62.4437	51.1654
642.5	23.5514	40.0158	49.676	62.8154	99.4202	98.6523	100.363	84.7318	83.9336	72.6574	69.1789	72.9708	63.7027	61.8714	50.6937
643	23.4007	39.4898	49.371	61.8715	98.8522	97.9079	99.4745	84.2505	83.298	71.9065	68.6039	72.3062	63.319	61.2698	50.2788
643.5	23.0779	38.9361	48.7571	61.3587	97.658	96.7789	98.94	83.343	82.6541	71.1761	67.8923	71.4441	62.5224	60.8262	49.9077
644	22.9203	38.5045	48.1019	60.769	96.6049	95.7335	97.9931	82.6601	81.9518	70.4458	67.3726	70.8547	61.9267	60.4911	49.5971
644.5	22.6009	38.0669	47.3559	60.0892	95.4095	94.783	96.7765	81.8196	80.9197	69.4735	66.7396	70.3185	61.4164	59.7494	49.1581
645	22.2044	37.8317	46.8952	59.2772	94.5596	93.5395	95.8905	80.898	80.2019	68.923	66.1581	69.8231	61.1475	59.3305	48.7147
645.5	21.957	37.3873	46.3712	58.5114	93.5816	92.54	95.2856	80.1119	79.5982	68.7253	65.4689	69.2425	60.2659	59.0829	48.3213
646	21.8282	36.8934	45.8554	58.0334	92.6385	92.0699	94.2782	79.4008	78.8077	68.1105	64.735	68.431	59.5982	58.3359	47.7662
646.5	21.5833	36.5876	45.3705	57.4513	91.8682	91.4655	93.3881	78.7186	78.2187	67.6493	64.1226	67.883	59.4107	57.7806	47.3562
647	21.4232	36.0687	44.7358	56.8638	91.0486	90.2815	92.3553	78.1482	77.5395	66.9688	63.7905	67.2908	58.7656	57.3472	47.1132
647.5	21.0275	35.5581	44.293	56.1482	89.757	89.3107	91.4323	77.2412	76.8485	65.944	63.2215	66.5439	58.1744	56.8954	46.6232
648	20.9788	35.2585	43.8361	55.4984	88.9314	88.7043	90.5787	76.8074	76.0719	65.3349	62.4603	65.9921	57.7323	56.7016	46.1837
648.5	20.7586	34.8768	43.3611	54.7955	88.0644	87.7936	89.6759	76.0065	75.4372	64.9818	61.8145	65.5736	57.207	55.8983	45.7551
649	20.485	34.5537	42.9216	54.2816	87.2057	86.9726	88.9112	75.3442	74.8001	64.6005	61.5098	64.7305	56.6104	55.4579	45.5114
649.5	20.2445	34.0406	42.2838	53.6241	86.2823	85.8448	87.9814	74.6454	73.8993	63.7424	60.8395	63.973	56.1099	55.1071	45.1623
650	20.1106	33.6679	41.7265	53.057	85.2754	85.0656	86.8747	73.6729	73.3166	63.2688	60.1447	63.6842	55.5725	54.6669	44.6859
650.5	19.8817	33.3505	41.3295	52.1965	84.2817	83.9116	86.0557	72.9516	72.6465	62.5732	59.6305	63.1348	55.1191	54.2583	44.3652
651	19.6173	33.0453	40.8072	51.7932	83.3854	83.1784	85.3973	72.1988	71.9001	62.0997	59.0834	62.6644	54.7118	53.5216	43.9452
651.5	19.3843	32.5043	40.246	51.1992	82.4472	82.3835	84.4262	71.7246	71.4827	61.5351	58.506	62.0933	54.1695	53.123	43.4937
652	19.178	31.8727	39.766	50.4804	81.4877	81.3019	83.5287	71.01	70.6696	60.6369	57.7169	61.4648	53.5843	52.4573	43.0469
652.5	19.0725	31.7212	39.4398	49.9273	80.7376	80.2818	82.6553	70.476	70.0506	60.1719	57.1018	60.7757	53.226	52.2319	42.6152
653	18.8735	31.4165	38.9984	49.3751	79.8991	79.3967	81.7806	69.746	69.3465	59.7324	56.7284	60.2028	52.5692	51.6349	42.3042
653.5	18.6393	30.9439	38.505	48.6927	79.0081	78.8629	81.2296	69.0378	68.6844	59.3353	56.2291	59.7849	52.2053	51.2041	42.1183
654	18.3579	30.6165	38.0174	48.0167	78.1053	78.0627	80.139	68.2211	67.7998	58.6235	55.4784	59.3406	51.5776	50.8352	41.6585
654.5	18.1449	30.1955	37.338	47.4208	77.1257	77.407	79.5578	67.5916	67.3817	57.9012	54.8638	58.609	51.1034	50.3333	41.1095
655	17.8999	29.8763	37.0767	46.7772	76.3305	76.7256	78.9206	67.0394	66.6418	57.4175	54.4598	57.7782	50.7851	49.9604	40.6734
655.5	17.6646	29.4056	36.808	46.4584	75.4336	75.6427	78.0215	66.4098	65.9062	56.7568	53.8541	57.4517	50.1595	49.4763	40.4537
656	17.3927	29.0566	36.2243	45.9805	74.8098	74.8083	77.1749	65.9759	65.3706	56.2913	53.359	56.7243	49.5344	48.8605	40.07
656.5	17.2557	28.7573	35.6557	45.5232	73.8919	74.0327	76.2914	65.2389	64.8195	55.677	52.7729	56.3575	49.3399	48.4346	39.7006
657	17.1398	28.518	35.267	44.9294	73.1645	73.4421	75.4562	64.4544	64.4266	55.4936	52.2496	55.9865	48.9568	48.0957	39.4181
657.5	16.8321	28.0405	34.8442	44.4758	72.4995	72.8019	74.8906	63.8295	63.9449	55.2876	51.6116	55.4714	48.3729	47.4558	39.0281
658	16.6445	27.7424	34.5186	43.9249	71.6168	71.7922	74.1333	63.329	63.3353	54.651	51.1845	54.6074	48.0266	47.2299	38.7042
658.5	16.4024	27.4477	33.9771	43.3716	70.7805	71.0617	73.324	62.68	62.7199	53.8167	50.6069	54.0276	47.4533	46.8715	38.2487
659	16.293	27.1531	33.5569	42.8614	70.122	70.2884	72.3634	61.9491	61.9742	53.491	50.1384	53.5836	47.0813	46.6265	37.873
659.5	16.0659	26.6867	33.172	42.1874	69.2126	69.5804	71.3944	61.3848	61.3588	53.1744	49.7164	53.1776	46.5374	46.1675	37.675
660	15.9195	26.5004	32.7315	41.781	68.3945	68.9093	70.9854	60.8569	60.9029	52.5641	49.2608	52.7612	45.9681	45.5307	37.4678
660.5	15.7174	26.0829	32.3085	41.2863	67.7292	68.0435	70.2445	60.1277	60.1642	51.7358	48.5394	52.1601	45.657	45.1935	37.0737
661	15.528	25.6688	31.9478	40.653	67.0716	67.2072	69.4441	59.4465	59.4147	51.492	48.0639	51.659	45.1133	45.1746	36.5784
661.5	15.3567	25.3735	31.6897	40.2706	66.3078	66.6134	68.9022	58.8064	58.8794	51.0097	47.6783	51.2092	44.8826	44.6848	36.1436
662	15.1852	25.0644	31.2048	39.7927	65.637	65.8311	68.0493	58.3294	58.3002	50.5902	47.2884	50.6824	44.4442	44.0536	35.8016
662.5	15.0425	24.6867	30.8174	39.133	64.7908	64.9358	67.428	57.6766	57.7761	49.8412	46.6684	50.1284	43.8899	43.5131	35.4477
663	14.906	24.4806	30.4425	38.8547	64.1326	64.4548	66.8051	57.1117	57.1987	49.6418	46.1195	49.7074	43.561	43.05	35.2831
663.5	14.6263	24.2769	30.0103	38.4144	63.5179	63.8276	65.9525	56.6895	56.5687	49.5019	45.4996	49.2311	43.0371	42.5788	35.0401
664	14.5211	23.9454	29.5816	38.0213	62.7323	62.8606	65.1908	56.1467	56.0741	48.9118	45.148	48.7554	42.6382	42.2986	34.6366
664.5	14.4489	23.6461	29.148	37.4399	62.1032	62.4648	64.5325	55.4528	55.5557	48.3555	44.6069	48.1697	42.4112	42.0464	34.1162
665	14.1858	23.2339	28.8523	36.8724	61.2448	61.7647	63.7395	54.7132	54.8563	48.0609	44.1219	47.614	41.9148	41.6343	33.7886
665.5	14.0681	22.8743	28.6844	36.5269	60.4441	61.0284	63.0549	54.5126	54.2401	47.7109	43.8033	47.3474	41.4837	41.1792	33.5539
666	13.8414	22.6208	28.2055	36.1939	59.7043	60.3582	62.5057	53.6956	53.6501	46.927	43.3499	46.8448	40.9129	40.6895	33.2159
666.5	13.5564	22.2885	27.942	35.7113	59.2585	59.7092	61.9053	53.0355	53.3156	46.6022	42.8467	46.3633	40.5913	40.5054	32.852
667	13.3654	22.0716	27.5283	35.0209	58.6064	58.9973	61.119	52.3704	52.8415	46.2704	42.4621	45.7303	40.1419	40.1153	32.3493
667.5	13.2756	21.9523	27.0783	34.6556	57.9342	58.262	60.5307	51.957	52.4647	45.9421	41.9472	45.3539	39.7542	39.6949	32.0812
668	13.1413	21.4639	26.4189	34.1381	57.1243	57.5972	59.6728	51.4513	51.6147	45.297	41.3864	44.8356	39.228	39.2704	31.8924
668.5	13.0323	21.1984	26.2737	33.9562	56.3637	56.8924	58.9623	51.0473	51.3057	44.9526	41.1394	44.5423	38.9455	38.9441	31.5473
669	12.8367	20.9621	26.1417	33.3883	55.7114	56.2713	58.3046	50.5227	50.6666	44.7154	40.5539	44.1775	38.5978	38.4322	31.3034
669.5	12.7856	20.6993	25.6962	32.9546	55.1869	55.7882	57.7497	49.8219	50.2156	44.2982	40.2053	43.5339	38.2858	38.0381	30.9662
670	12.5401	20.5231	25.2993	32.5365	54.5155	55.1737	57.1321	49.4291	49.7008	43.9495	39.8367	43.244	37.7101	37.5846	30.7139
670.5	12.3617	20.0761	24.9865	31.9408	53.8504	54.481	56.5584	48.8892	49.1585	43.5282	39.3058	42.6421	37.0957	37.252	30.3291
671	12.2118	19.75	24.7859	31.484	52.9755	53.5724	55.8829	48.3714	48.5306	43.1425	38.9342	42.2752	36.8466	36.9733	30.0347
671.5	12.1113	19.6227	24.4931	31.1086	52.3427	53.3133	55.2311	47.9481	48.2131	42.7243	38.6073	41.9076	36.5125	36.6856	29.7471
672	11.998	19.3715	23.9878	30.8643	51.8325	52.7042	54.5557	47.2561	47.8277	42.5294	38.0498	41.4337	36.0614	36.1647	29.4892
672.5	11.7788	19.0595	23.6492	30.554	51.2725	51.8222	54.2063	46.8143	47.2212	42.2309	37.7249	41.0743	35.756	35.8656	29.2455
673	11.5743	18.851	23.3585	30.2066	50.7213	51.3595	53.5659	46.3007	46.7477	41.9208	37.1152	40.5531	35.2148	35.5521	28.9576
673.5	11.5172	18.5161	23.1256	29.8606	50.0946	51.0023	52.9493	45.8728	46.3616	41.4778	36.721	40.3426	34.8066	35.1335	28.5132
674	11.2929	18.3257	22.8208	29.5252	49.5426	50.316	52.3441	45.3024	45.8183	41.093	36.2954	39.8578	34.6966	34.7852	28.3201
674.5	11.1929	18.0963	22.4408	28.9741	49.2089	49.9284	51.4429	44.8348	45.2922	40.8413	36.0843	39.3053	34.2926	34.4401	27.9838
675	11.1207	17.9073	22.1632	28.5189	48.271	49.2872	51.0482	44.5126	44.663	40.4831	35.5738	38.8606	33.9125	34.2558	27.7533
675.5	10.8218	17.7004	21.9666	28.1482	47.8919	48.6094	50.6413	44.0277	44.2675	40.3261	35.1333	38.3921	33.5598	33.7696	27.3764
676	10.7768	17.3722	21.66	27.8708	47.5083	48.1448	50.0219	43.5104	43.8582	40.0082	34.778	38.0308	33.2981	33.5064	27.2313
676.5	10.7014	17.1466	21.3907	27.4465	46.8662	47.6857	49.5424	42.8199	43.2734	39.3973	34.3721	37.7588	32.607	33.1689	26.9174
677	10.5766	17.0737	21.0003	27.1068	46.109	46.9372	49.1096	42.6723	42.593	39.2514	34.0373	37.4229	32.4499	32.8026	26.7408
677.5	10.4362	16.8656	20.7588	26.8551	45.5132	46.4745	48.5949	42.2066	42.4651	38.92	33.7851	37.1637	32.3109	32.3824	26.2363
678	10.2922	16.6181	20.5762	26.5785	45.0828	45.9231	47.7961	41.6712	41.9955	38.7006	33.2289	36.5428	31.9326	32.1924	26.1744
678.5	10.2441	16.3575	20.3077	26.1851	44.5734	45.5082	47.3617	41.2961	41.7226	38.6395	33.0364	36.0921	31.6061	31.9009	26.0335
679	10.0343	16.1101	20.0021	25.8663	44.1929	45.1969	46.8967	40.807	41.2603	38.235	32.6341	35.8887	31.3203	31.4719	25.6468
679.5	9.98158	15.8642	19.7966	25.4061	43.5993	44.6112	46.5316	40.4184	40.8711	38.1078	32.2735	35.4318	30.9901	31.3345	25.2955
680	9.82124	15.6906	19.5806	25.142	42.9711	43.9777	45.9664	40.0334	40.3841	37.7727	31.7652	34.9833	30.5814	30.9893	24.9927
680.5	9.68097	15.5265	19.2101	24.9352	42.6013	43.6864	45.4767	39.567	39.9129	37.3946	31.4394	34.7893	30.3104	30.529	24.7695
681	9.5388	15.3918	19.0728	24.6336	42.036	43.0212	45.1079	38.9075	39.6254	36.7936	31.2039	34.3815	29.9527	30.0957	24.6583
681.5	9.4043	15.187	18.7781	24.4652	41.6389	42.4578	44.3172	38.681	39.4991	36.5207	31.0465	34.0038	29.5756	29.9963	24.4758
682	9.25759	14.8537	18.488	24.1132	41.0492	42.1007	43.8071	38.3093	38.959	36.5379	30.5279	33.5185	29.485	29.5923	24.1589
682.5	9.25575	14.827	18.2923	23.6396	40.7307	41.7714	43.6172	38.0471	38.3818	36.361	30.3375	33.3763	29.2453	29.4206	23.943
683	9.04077	14.6044	18.1695	23.5854	40.1071	41.1402	42.9035	37.5403	38.0254	36.107	30.0893	33.0297	28.968	29.2596	23.7086
683.5	8.99898	14.3487	17.8896	23.1525	39.6808	40.4963	42.3886	37.2043	37.7114	35.7638	29.5709	32.883	28.5958	28.9357	23.4356
684	8.95867	14.1235	17.5845	22.648	39.4504	40.2635	42.0169	36.8698	37.0973	35.3639	29.1507	32.5304	28.1673	28.829	23.0471
684.5	8.85161	14.0205	17.319	22.4841	38.9168	39.8031	41.812	36.2063	37.067	35.0709	29.0101	32.2345	27.851	28.3373	22.8724
685	8.69409	13.8263	17.0553	22.1879	38.5632	39.3437	41.2225	35.7247	36.546	34.7417	28.5206	31.9522	27.5693	28.0254	22.7811
685.5	8.58901	13.6203	16.9231	21.8289	37.8876	38.8505	40.7112	35.4866	36.1824	34.6099	28.331	31.5157	27.1077	27.8934	22.584
686	8.50205	13.5333	16.6942	21.5214	37.4558	38.2527	40.2471	35.2911	35.9669	34.472	28.0583	31.1057	26.9535	27.6297	22.3636
686.5	8.33039	13.3563	16.3692	21.3572	36.9228	37.8902	39.9245	34.9656	35.3241	34.1409	27.8311	30.744	26.7401	27.1832	22.0191
687	8.31915	13.1477	16.216	21.0044	36.752	37.4909	39.3949	34.6634	35.1018	33.6511	27.3345	30.466	26.3473	26.8636	21.9304
687.5	8.20142	13.0414	16.0213	20.8034	36.2339	37.0446	38.9554	34.1603	34.7865	33.4872	27.0373	30.0251	26.1413	26.6914	21.5724
688	8.1889	12.7445	15.8116	20.6284	35.6214	36.8011	38.6877	33.8974	34.3958	33.2277	26.9364	29.884	25.9219	26.5577	21.479
688.5	7.99986	12.5807	15.5263	20.3584	35.2871	36.2642	38.3253	33.3982	34.0809	32.7969	26.5486	29.6867	25.6323	26.1872	21.3244
689	7.90948	12.5297	15.4071	20.1086	34.8735	35.8956	37.9026	33.1722	33.8372	32.7602	26.3858	29.4386	25.6883	26.0591	21.0247
689.5	7.77124	12.3911	15.2651	19.9868	34.5649	35.7889	37.4826	32.8591	33.4119	32.5731	26.0091	29.0199	25.2679	25.7494	20.7648
690	7.72222	12.1919	15.1456	19.5892	34.3777	35.2487	36.936	32.3459	32.957	32.2381	25.5941	28.4728	24.7897	25.5888	20.6434
690.5	7.60982	11.9952	14.9149	19.4582	33.9045	34.8875	36.4744	32.1057	32.7728	31.939	25.4408	28.3212	24.5939	25.4521	20.3071
691	7.55593	11.7853	14.5824	19.2184	33.3943	34.3325	36.188	31.7632	32.4396	31.5497	25.1519	28.0798	24.3616	24.8927	20.0675
691.5	7.43486	11.698	14.4298	18.853	33.0546	34.0035	36.0736	31.3712	32.1316	31.1636	25.0175	27.7891	24.126	24.7768	19.84
692	7.37955	11.4784	14.3091	18.6834	32.7478	33.6574	35.6726	31.1097	31.5673	31.1894	24.7324	27.5279	23.856	24.6837	19.7563
692.5	7.22126	11.256	14.0396	18.3939	32.2567	33.1242	35.0358	30.8264	31.33	30.8294	24.3311	27.2232	23.6548	24.3473	19.5519
693	7.19388	11.3173	13.8751	18.1568	32.043	32.7368	34.4367	30.5098	31.1872	30.5382	24.0778	26.938	23.4473	24.1016	19.3571
693.5	7.04765	11.0779	13.6845	17.9792	31.5995	32.5721	34.0619	30.0738	30.8754	30.1842	23.7346	26.7703	23.2675	23.904	19.1838
694	7.00736	10.9394	13.6384	17.6191	31.101	32.2082	33.847	29.8909	30.5793	29.9355	23.4345	26.6588	22.9688	23.5157	19.0167
694.5	6.89334	10.8761	13.3962	17.315	30.6756	31.8255	33.5705	29.433	30.1296	29.5806	23.1257	26.1798	22.674	23.2295	18.8194
695	6.84941	10.6571	13.1984	17.1096	30.3492	31.3352	33.0794	28.9698	29.7949	29.3341	22.8397	25.8656	22.2504	22.8502	18.547
695.5	6.82059	10.5698	13.1271	17.033	30.3382	30.9523	32.8866	29.0359	29.599	29.2577	22.8669	25.6364	22.2699	22.7834	18.3666
696	6.61836	10.4339	12.7933	16.7672	29.9991	30.7722	32.5335	28.705	29.3233	28.8687	22.5589	25.3672	22.0648	22.5769	18.2199
696.5	6.56537	10.2527	12.7187	16.6036	29.5506	30.4685	32.239	28.3037	28.9934	28.5735	22.1508	25.0929	21.8297	22.2936	17.872
697	6.47481	10.0722	12.6788	16.5307	29.1059	29.9859	31.8106	27.8794	28.7841	28.3109	22.0193	24.9118	21.6839	22.1905	17.699
697.5	6.38385	10.0148	12.3988	16.1806	28.849	29.701	31.386	27.6874	28.3535	28.0644	21.8068	24.3743	21.5481	21.8403	17.5853
698	6.42763	9.97804	12.2127	16.2224	28.3605	29.5239	31.2913	27.6892	28.1618	27.7851	21.7752	24.1449	21.3705	21.7708	17.5904
698.5	6.37633	9.68732	11.9311	15.9125	27.9322	29.3829	31.1623	27.2013	27.7741	27.3964	21.5451	24.1528	20.8127	21.5679	17.4777
699	6.18225	9.58005	11.8309	15.6957	27.9892	28.8539	30.7098	26.8388	27.4812	27.2068	21.1543	23.99	20.6999	21.3229	17.2455
699.5	6.06764	9.56854	11.7278	15.3654	27.5646	28.3317	30.1491	26.5427	27.2668	26.7851	21.0134	23.8633	20.6541	20.8783	16.9627
700	6.02368	9.33346	11.5778	15.163	27.2095	28.0848	29.923	26.2068	26.8128	26.6234	20.5089	23.293	20.474	20.6041	16.7085
700.5	6.05765	9.35416	11.5133	15.1924	27.1432	27.9204	29.6121	26.2176	26.7567	26.4241	20.5691	23.0783	20.2467	20.6596	16.712
701	5.86861	9.18563	11.3539	14.8606	26.697	27.6294	29.2955	25.9054	26.6768	26.1021	20.2118	22.6814	19.9396	20.3488	16.4067
701.5	5.75137	9.04602	11.1411	14.7384	26.1499	27.2191	28.8692	25.6097	26.3955	25.8367	19.9764	22.3433	19.6681	20.2323	16.1743
702	5.70372	8.85951	11.0162	14.4471	26.0195	26.8704	28.6703	25.3582	25.9766	25.62	19.8363	22.4187	19.453	20.1185	16.0441
702.5	5.57924	8.64676	10.7294	14.1859	25.5405	26.47	28.1142	25.0928	25.4627	25.187	19.4972	22.2028	19.2842	19.931	15.9582
703	5.59807	8.75268	10.6595	14.1847	25.4283	26.2333	28.0925	25.0564	25.4375	24.8365	19.4694	21.9443	19.3259	19.63	15.9552
703.5	5.62861	8.59801	10.4857	13.9801	25.0478	26.1086	27.7874	24.5387	25.0315	24.5334	19.2035	21.7032	18.9352	19.3012	15.7782
704	5.49784	8.45513	10.3739	13.8945	24.8278	25.927	27.1901	24.1978	24.748	24.5026	19.0637	21.6632	18.7002	19.2837	15.6012
704.5	5.42712	8.29115	10.3017	13.6649	24.7175	25.6978	27.1569	24.1237	24.6572	24.4023	18.8565	21.2755	18.5947	19.0096	15.499
705	5.29787	8.1874	10.0971	13.2224	24.18	25.0788	26.8525	23.9192	24.3054	23.8536	18.5744	20.9151	18.1827	18.7112	15.2206
705.5	5.25912	8.1882	10.0874	13.3076	23.8784	24.852	26.3901	23.6811	24.0929	23.7537	18.5435	20.9421	18.1868	18.5617	15.04
706	5.09978	7.96401	9.90124	13.0339	23.5905	24.7137	26.0976	23.3864	23.8844	23.6008	18.143	20.7864	17.8467	18.4991	14.8441
706.5	4.99142	7.78596	9.78925	12.9028	23.1874	24.3782	25.8425	22.8535	23.4638	23.4695	17.9638	20.4992	17.7682	18.3389	14.791
707	5.00627	7.87896	9.58881	12.7114	23.0491	24.1078	25.7609	22.704	23.2311	23.0722	17.7488	20.2032	17.6043	18.1595	14.5155
707.5	4.92329	7.75731	9.42721	12.4726	22.703	23.7638	25.2373	22.4484	23.1463	22.6925	17.3788	19.7566	17.3825	17.8546	14.366
708	4.95262	7.55658	9.47386	12.3135	22.4657	23.6059	25.0696	22.2922	22.7726	22.573	17.2735	19.5271	17.3231	17.7897	14.2063
708.5	5.00315	7.42343	9.2598	12.3809	22.1678	23.207	24.8306	21.9813	22.5201	22.4841	17.3048	19.3807	17.2518	17.4038	14.0807
709	4.80465	7.33739	9.2217	12.1513	22.0266	22.9703	24.3871	21.9033	22.2833	22.2793	17.2905	19.243	17.0397	17.2649	13.8887
709.5	4.55862	7.18391	9.01566	11.9158	21.8936	22.7569	24.0236	21.5576	22.1376	21.9296	16.8155	19.1132	16.8879	17.1805	13.7786
710	4.62908	7.25592	8.96551	11.9193	21.7335	22.6871	23.8674	21.2836	22.0711	21.7392	16.5109	19.0979	16.8091	17.2007	13.681
710.5	4.73744	7.1392	8.88634	11.6448	21.4463	22.4803	23.8421	21.0824	21.7773	21.3246	16.4475	18.6719	16.4034	17.0119	13.5501
711	4.67129	6.98505	8.68487	11.5138	21.0701	22.0929	23.6828	20.9126	21.4561	21.1548	16.2223	18.3825	16.0123	16.7543	13.4317
711.5	4.6506	6.95802	8.50121	11.2951	20.8473	21.7861	23.3039	20.7944	21.2674	20.9647	16.2132	18.3097	15.9085	16.663	13.1931
712	4.52172	6.93477	8.43778	11.171	20.6545	21.6368	23.0383	20.5336	21.0219	20.6186	16.1306	18.1536	15.7161	16.4781	13.1816
712.5	4.42356	6.82996	8.35752	11.1718	20.4253	21.2595	22.8697	20.2961	20.9287	20.4375	15.7634	17.8727	15.447	16.1772	13.0581
713	4.41821	6.65027	8.25557	11.0017	20.3751	21.1814	22.5344	20.0142	20.6504	20.5015	15.5441	17.9375	15.373	16.0275	13.0651
713.5	4.27344	6.40264	8.26338	10.5465	19.9346	20.8949	22.0442	19.8683	20.4778	20.1354	15.3187	17.6544	15.1806	15.8098	12.979
714	4.26508	6.49026	8.1435	10.5917	19.7357	20.5522	21.8812	19.8175	20.3133	19.8945	15.2818	17.5547	15.2452	15.6453	12.7484
714.5	4.20489	6.43318	7.95078	10.3892	19.4003	20.4041	21.6841	19.5437	19.9945	19.8825	15.1475	17.0629	15.0731	15.4307	12.4115
715	4.19761	6.47431	7.90933	10.4009	19.2278	20.2039	21.4259	19.4421	19.9853	19.7646	14.9017	16.8795	15.002	15.3643	12.35
715.5	4.0096	6.18337	7.80374	10.0875	18.8943	19.8684	21.275	18.9836	19.425	19.3963	14.6115	16.8454	14.6116	15.2897	12.1301
716	4.1235	6.07101	7.82228	10.2087	18.6786	19.8553	21.2227	18.7803	19.2721	19.2459	14.5651	16.7838	14.4276	15.0679	12.0767
716.5	4.1269	6.07724	7.65433	10.0539	18.5905	19.4984	20.9859	18.55	19.362	19.0664	14.4647	16.4965	14.3129	14.8457	11.9303
717	4.08617	5.99929	7.42196	9.86903	18.5361	19.2108	20.6892	18.3295	19.0806	18.9112	14.426	16.275	14.0992	14.6992	11.7837
717.5	3.93954	5.90702	7.34187	9.80824	18.1353	19.1457	20.4792	18.1439	18.7443	18.5557	14.2734	16.3182	14.0633	14.4756	11.5901
718	3.93415	5.8403	7.53215	9.80722	17.9977	18.9958	20.296	18.1575	18.5492	18.431	14.0432	16.2743	14.0376	14.4322	11.6046
718.5	3.77161	5.78582	7.19963	9.58531	17.934	18.708	19.9607	17.8218	18.41	18.1645	13.8202	15.9035	13.8352	14.1648	11.4703
719	3.68585	5.63419	6.98476	9.54979	17.7266	18.4242	19.8389	17.6849	18.2095	17.9734	13.808	15.6359	13.5892	14.0767	11.2449
719.5	3.76612	5.60297	7.08801	9.45383	17.5753	18.3238	19.4239	17.5897	17.9206	17.9575	13.6549	15.4915	13.5572	14.1458	11.1639
720	3.77391	5.6088	6.86361	9.42877	17.3855	18.0944	19.3073	17.4617	18.0674	17.9052	13.513	15.486	13.5863	13.9718	11.236
720.5	3.68588	5.46426	6.77286	8.9733	17.0502	17.8138	19.195	17.1101	17.9111	17.5967	13.1257	15.3766	13.308	13.7514	11.0295
721	3.62637	5.50804	6.86675	8.92931	16.8762	17.5931	18.9213	16.9475	17.722	17.4	13.2353	15.092	13.1865	13.6662	10.87
721.5	3.49491	5.41503	6.71803	8.9786	16.6678	17.6655	18.7354	16.9374	17.3989	17.2338	12.9971	14.8974	12.9918	13.3705	10.9308
722	3.56932	5.23028	6.58365	8.74956	16.3982	17.4652	18.6022	16.7063	17.3808	17.32	12.6833	14.8459	12.8323	13.2229	10.6497
722.5	3.50302	5.16282	6.60164	8.6498	16.2701	16.9569	18.3308	16.4851	17.4584	17.0482	12.7568	14.7318	12.937	13.3027	10.5112
723	3.35915	4.92498	6.51494	8.6093	15.9863	16.8059	18.298	16.3524	16.8856	16.881	12.4861	14.4625	12.7085	13.0628	10.4629
723.5	3.49392	5.18834	6.45557	8.64466	15.97	16.8992	18.3244	16.2765	16.8548	16.9868	12.3293	14.4905	12.4941	13.0838	10.5468
724	3.32577	5.11492	6.26413	8.40446	15.9758	16.7437	17.8096	16.079	16.5533	16.6095	12.2359	14.1737	12.231	12.9544	10.3097
724.5	3.26047	4.97259	6.216	8.24976	15.621	16.4169	17.8154	15.8045	16.4764	16.5198	12.2999	14.0542	12.1081	12.7858	10.1735
725	3.39044	4.99711	6.2601	8.17144	15.2768	16.4038	17.6471	15.8544	16.4666	16.3902	12.1521	13.9059	12.2453	12.6764	10.0706
725.5	3.19387	4.81137	6.03628	7.97753	15.1978	16.2479	17.3648	15.6931	16.1063	16.2061	12.0554	13.7262	12.1407	12.4895	9.89568
726	3.14018	4.85893	5.93802	7.91595	15.1991	15.996	17.049	15.4917	15.885	15.9934	11.7754	13.6604	11.972	12.178	9.77761
726.5	3.02085	4.72754	5.92892	7.8893	14.6757	15.7998	16.8686	15.09	15.7155	15.8576	11.7422	13.533	11.7947	12.1422	9.64639
727	3.07478	4.72085	5.96984	7.78222	14.662	15.705	16.9733	15.1224	15.6237	15.7736	11.4136	13.3732	11.4975	12.0881	9.51782
727.5	3.15864	4.66114	5.80192	7.73492	14.492	15.6202	16.5309	15.1132	15.435	15.6014	11.3086	13.2123	11.3031	11.9064	9.5042
728	3.06326	4.60076	5.5905	7.47903	14.4879	15.2606	16.3557	14.9205	15.3599	15.2882	11.1596	13.1585	11.3339	11.8453	9.56226
728.5	2.90475	4.4555	5.68072	7.54864	14.2943	15.1132	16.167	14.7455	15.2775	15.3112	11.0722	12.9	11.398	11.5688	9.27121
729	2.91268	4.40742	5.51017	7.65157	14.0659	14.9771	16.0675	14.4051	15.0864	15.1868	11.0116	12.7527	11.2832	11.5686	9.17566
729.5	2.97674	4.36691	5.60367	7.4036	14.0472	15.1433	15.9205	14.4894	14.8883	14.9892	10.8685	12.8322	11.1181	11.5514	9.2044
730	2.90002	4.30461	5.62483	7.2874	13.9479	14.8579	15.8467	14.5005	14.6884	14.8467	10.6649	12.5405	10.9794	11.4294	9.0738
730.5	2.80648	4.16656	5.40938	7.03498	13.5926	14.4578	15.5399	14.055	14.5479	14.7525	10.4878	12.3685	10.7991	11.3815	8.86814
731	2.85238	4.26994	5.21427	7.02315	13.4857	14.464	15.3706	13.9583	14.5374	14.6007	10.4869	12.3463	10.7036	11.2809	8.8448
731.5	2.8737	4.16918	5.30541	7.00756	13.3613	14.0427	15.1961	13.6625	14.2735	14.457	10.528	12.2234	10.5494	11.1335	8.8395
732	2.8184	4.18801	5.26949	7.00409	13.3082	13.8019	15.1686	13.7079	14.2822	14.289	10.5503	12.1535	10.689	10.918	8.68074
732.5	2.68422	4.04726	5.02164	6.83588	13.0645	13.7512	14.9681	13.4332	14.2372	13.9945	10.2548	11.8458	10.5317	10.8316	8.60128
733	2.69641	4.08102	4.99802	6.9019	12.945	13.7265	14.8876	13.4966	13.9654	13.855	10.2646	11.6861	10.5218	10.5378	8.66027
733.5	2.6029	4.04861	4.91088	6.64735	12.7471	13.5976	14.5717	13.1567	13.4837	13.7598	10.1366	11.6295	10.222	10.4036	8.38741
734	2.6384	3.87817	4.94502	6.47505	12.6151	13.5812	14.5536	13.1333	13.5666	13.7815	10.0287	11.6826	9.90103	10.4308	8.31289
734.5	2.55873	3.89581	4.98775	6.48516	12.62	13.3296	14.3673	13.1771	13.7039	13.704	9.97641	11.5812	9.85154	10.446	8.33777
735	2.6132	3.89528	4.87146	6.52951	12.3861	13.0753	14.1556	12.8311	13.6107	13.4131	9.64608	11.3121	9.79453	10.3164	8.26529
735.5	2.51285	3.7294	4.7001	6.47364	12.3291	12.9633	13.9837	12.7209	13.3266	13.408	9.58878	11.3611	9.79487	10.1526	8.17815
736	2.59835	3.76844	4.66204	6.26909	12.2163	12.9788	14.0229	12.7589	13.1027	13.3678	9.55602	11.2765	9.80107	10.1735	7.97989
736.5	2.53092	3.71373	4.56573	6.27569	11.8794	12.7196	13.7643	12.5867	12.9325	13.2212	9.59872	11.2138	9.60045	10.0469	7.9133
737	2.42757	3.75375	4.651	6.2611	11.861	12.5668	13.6777	12.3109	12.9215	13.0975	9.43706	10.8472	9.62577	9.91761	8.01891
737.5	2.38504	3.6814	4.61091	6.11775	11.92	12.5437	13.4952	12.3056	12.6732	13.14	9.46259	10.8687	9.64083	9.78913	7.79096
738	2.38576	3.52106	4.51915	6.02221	11.7198	12.3904	13.3464	12.314	12.5773	13.0762	9.22708	10.9601	9.38314	9.57737	7.82323
738.5	2.25352	3.48343	4.45773	5.85735	11.6324	12.2947	13.1203	12.0836	12.6078	12.9596	8.96559	10.7328	9.09462	9.5494	7.6454
739	2.3749	3.52496	4.53287	5.90622	11.4481	12.1236	13.263	12.0082	12.6234	12.9643	9.0209	10.6444	9.16036	9.68691	7.61105
739.5	2.32504	3.41955	4.32724	5.79796	11.3609	12.0379	13.1143	11.865	12.3454	12.724	9.02955	10.4771	9.20967	9.4909	7.39284
740	2.2511	3.46088	4.30851	5.99216	11.2686	11.9839	12.9113	11.7134	12.3714	12.6565	8.94841	10.3655	9.10469	9.32788	7.45005
740.5	2.19386	3.41471	4.28824	5.8941	10.9427	11.9308	12.7102	11.5415	12.1827	12.4595	8.55536	10.1385	9.03919	9.17511	7.30382
741	2.25849	3.19512	4.21232	5.62188	11.011	11.6558	12.5304	11.4126	11.9899	12.1748	8.47854	10.2185	8.90988	9.0996	7.33483
741.5	2.03024	3.18942	4.17189	5.35832	10.9044	11.5657	12.2865	11.1723	11.762	12.2822	8.27646	10.0688	8.79448	8.87159	7.01734
742	2.10682	3.20951	4.04942	5.50569	10.9144	11.4259	12.4233	11.0678	11.7345	12.2756	8.50041	9.89456	8.73725	8.90459	6.98385
742.5	2.08741	3.14881	3.98135	5.41573	10.5708	11.3082	12.4036	11.253	11.579	12.1358	8.64689	9.82752	8.6377	8.87165	6.88515
743	1.98997	3.08054	3.96122	5.10399	10.4083	11.1458	12.0517	11.0761	11.2058	11.7811	8.42656	9.64309	8.45113	8.79142	6.82475
743.5	2.09056	3.13745	3.9585	5.14262	10.2003	11.0558	12.0044	10.751	11.3158	11.875	8.25588	9.65231	8.43465	8.88688	6.90556
744	2.14944	3.04934	3.90621	5.30954	9.96204	10.8805	11.9994	10.7238	11.5294	11.9887	8.19408	9.74194	8.3203	8.62584	6.69689
744.5	2.12837	3.04164	3.83807	5.26763	9.99848	10.9172	11.847	10.7123	11.3433	11.7318	8.14303	9.56354	8.01118	8.49747	6.59343
745	2.07997	2.93691	3.85372	5.08173	10.0777	10.6527	11.8091	10.6333	11.1185	11.6921	8.12511	9.55004	8.17312	8.6134	6.63046
745.5	2.02569	2.8989	3.76319	4.93614	9.79684	10.5766	11.5371	10.4992	10.8735	11.5296	8.05194	9.26292	8.06032	8.32561	6.70766
746	2.05058	2.90203	3.83081	5.13676	9.87347	10.4392	11.3083	10.5635	10.8739	11.5011	8.0226	9.28854	8.10868	8.0774	6.53494
746.5	1.97277	2.86485	3.65467	4.96788	9.58907	10.4963	11.2183	10.3812	10.7807	11.3945	7.93104	9.05285	7.90547	8.02763	6.45807
747	1.92855	2.73181	3.69887	4.83495	9.63097	10.4003	11.0741	10.0006	10.5928	11.2795	7.75801	9.06238	7.8738	8.1125	6.36555
747.5	1.83986	2.81919	3.77857	4.88171	9.59213	10.2148	11.2408	9.99536	10.5451	11.2708	7.76065	9.114	8.0119	8.10448	6.39619
748	1.93221	2.73451	3.58183	4.8025	9.44841	10.1734	11.0829	10.0505	10.4083	11.049	7.57573	8.8766	7.73606	7.90452	6.26297
748.5	1.86718	2.69626	3.46105	4.74579	9.37463	10.1288	10.9734	10.0465	10.1976	10.9014	7.32684	8.77304	7.71578	7.7781	6.24089
749	1.81641	2.73143	3.41146	4.8082	9.12841	9.97602	10.8406	9.75862	10.255	10.8916	7.28713	8.70799	7.76965	7.77866	6.15625
749.5	1.89615	2.72116	3.45512	4.8243	9.25113	9.75556	10.5728	9.76662	10.2689	10.8936	7.35806	8.69599	7.48007	7.81026	6.09269
750	1.74533	2.48962	3.29281	4.51682	8.95315	9.44969	10.4174	9.51331	9.93489	10.6009	7.14641	8.5796	7.31445	7.61251	5.9867
750.5	1.81323	2.41638	3.36105	4.51796	9.00112	9.62344	10.47	9.41333	9.73564	10.5167	7.06056	8.40133	7.28188	7.62479	5.84086
751	1.88072	2.55087	3.45602	4.80382	8.99653	9.66739	10.4281	9.5924	9.85014	10.7486	7.38735	8.37292	7.34282	7.68677	6.10899
751.5	1.6898	2.48882	3.32962	4.45374	8.81272	9.56808	10.2544	9.59848	9.66991	10.476	7.16356	8.18846	7.10365	7.42168	5.86672
752	1.65594	2.42568	3.20671	4.32428	8.61756	9.45786	10.2247	9.49044	9.50007	10.1494	6.90873	8.2262	7.01138	7.44832	5.70635
752.5	1.6829	2.38678	3.21708	4.12968	8.4912	9.15425	10.182	9.09836	9.50606	10.4337	7.00777	8.17699	6.96318	7.29971	5.79035
753	1.6541	2.43221	3.16827	4.43986	8.24953	8.99778	10.037	8.90253	9.39782	10.5028	6.96128	7.98747	7.01939	6.9963	5.60099
753.5	1.49556	2.309	3.05143	4.19532	8.32722	8.9387	9.77455	8.88911	9.25144	9.98717	6.76452	7.84024	6.60909	6.95617	5.52301
754	1.67154	2.35902	3.21947	4.18524	8.35978	8.8885	9.59219	8.84221	9.28182	9.906	6.77587	7.871	6.87063	7.03526	5.47112
754.5	1.49794	2.17791	3.04794	4.11783	8.1735	8.63634	9.60252	8.881	9.10304	9.82556	6.54204	7.87553	6.77832	6.83216	5.45807
755	1.51665	2.23706	2.99135	4.28753	8.3314	8.80749	9.48596	8.77955	9.13405	9.83328	6.44202	7.66806	6.66719	6.82262	5.33374
755.5	1.42554	2.16011	2.82249	4.138	8.15428	8.53218	9.42184	8.35927	9.02711	9.57167	6.48999	7.64083	6.46079	6.5265	5.11564
756	1.46276	2.19601	2.92316	4.01875	8.0077	8.6578	9.28752	8.63359	9.01313	9.81149	6.48573	7.43182	6.56065	6.57186	5.10912
756.5	1.43783	2.27251	3.04736	3.94488	7.97744	8.44277	9.20192	8.40438	8.8311	9.58822	6.29443	7.35571	6.3947	6.66678	5.10306
757	1.54894	2.30171	2.99744	3.95073	7.88191	8.40854	9.16578	8.25278	8.70286	9.5044	6.34173	7.37276	6.47585	6.61081	5.19203
757.5	1.44269	1.96807	2.65885	3.60602	7.69484	8.23533	8.90468	8.21327	8.64016	9.41313	6.20844	7.04598	6.25239	6.31105	5.02529
758	1.46378	2.11313	2.82098	3.98249	7.73224	8.34427	9.06156	8.23808	8.63098	9.26044	6.28729	7.21234	6.23545	6.42392	5.19229
758.5	1.26213	1.9414	2.73173	3.76518	7.32697	7.91443	9.06745	8.01916	8.38092	9.14391	6.23038	7.14072	6.16466	6.16089	4.92211
759	1.36179	2.0827	2.82775	3.62522	7.50818	7.87416	8.84095	8.08225	8.35201	9.16169	6.16832	6.92657	6.23833	6.29365	4.83535
759.5	1.28435	1.99104	2.76451	3.68721	7.32338	7.89596	8.5981	7.71918	8.22758	9.04032	5.89081	6.88214	6.07285	6.23718	4.62663
760	1.30302	2.05368	2.64394	3.77085	7.26125	7.9381	8.83386	7.75015	8.08873	9.06072	6.01248	7.19473	5.86757	6.17891	4.73461
760.5	1.26128	2.17116	2.65214	3.69126	7.14113	7.91118	8.67069	7.61307	8.14711	8.90268	6.01982	6.88415	5.72945	6.08916	4.753
761	1.31295	1.94339	2.60344	3.48152	7.11449	7.67096	8.36773	7.71863	7.97594	8.79627	5.66037	6.86232	5.88339	5.95186	4.43758
761.5	1.44249	2.06739	2.63324	3.67256	7.26775	7.59608	8.51259	7.62913	7.89689	9.01205	5.67978	6.87941	6.01164	6.0325	4.51055
762	1.26267	1.89708	2.60988	3.69602	7.18706	7.58498	8.44679	7.66794	8.14092	8.98111	5.69028	6.80989	5.73692	5.94165	4.59849
762.5	1.13408	1.78413	2.47106	3.58511	7.10085	7.3825	8.45194	7.46725	7.76254	8.56361	5.55358	6.65549	5.68117	5.84711	4.5658
763	1.32298	1.73391	2.50685	3.53402	6.95308	7.56178	8.19523	7.5833	7.6424	8.53687	5.60403	6.67258	5.76325	5.70552	4.37109
763.5	1.35211	1.84638	2.44126	3.59852	6.79317	7.4837	8.0413	7.52485	7.64044	8.4605	5.64722	6.703	5.83701	5.56316	4.438
764	1.1164	1.91671	2.5456	3.51276	6.80111	7.18908	7.99038	7.36701	7.58171	8.4756	5.62899	6.59494	5.77263	5.52037	4.41311
764.5	1.17636	1.80004	2.45202	3.38721	6.66706	7.13227	7.89837	7.27827	7.6094	8.35271	5.56884	6.30521	5.60643	5.55886	4.24287
765	1.26525	1.78984	2.37982	3.38726	6.61662	7.10326	7.78333	7.15397	7.43933	8.05882	5.48147	6.24701	5.44258	5.6354	4.31575
765.5	1.24014	1.73561	2.52667	3.3817	6.59784	7.13025	7.66638	7.17828	7.47263	8.15399	5.53533	6.36639	5.48864	5.39094	4.34818
766	1.07146	1.84041	2.40869	3.25954	6.74546	6.91074	7.85914	7.16274	7.44455	8.06976	5.2234	6.32423	5.63471	5.43366	4.2133
766.5	1.14379	1.76116	2.40942	3.0933	6.62295	6.89481	7.55903	6.81794	7.34216	7.98448	5.25944	6.12258	5.4843	5.26082	4.1813
767	1.06118	1.59748	2.37061	3.23343	6.50931	6.79683	7.33506	7.01295	7.40553	7.9717	5.32744	6.12149	5.42874	5.11155	3.97093
767.5	0.9975	1.50679	2.28856	3.09716	6.37325	6.72099	7.42544	6.82155	7.25476	7.84051	5.13453	5.97746	5.26744	5.2051	3.98063
768	1.18986	1.73155	2.41705	3.4678	6.35616	6.79461	7.60444	6.94303	7.44021	8.00062	5.18764	5.97982	5.47256	5.34943	4.13209
768.5	0.95802	1.51691	2.20432	3.04264	6.07298	6.66265	7.30296	6.67431	7.07607	7.80968	4.87939	5.62033	5.15624	5.12787	3.89403
769	1.1034	1.55439	2.3414	3.23279	6.10722	6.78924	7.24579	6.61622	6.91896	7.65629	5.17176	5.67588	5.14766	5.20135	3.99566
769.5	1.04236	1.65729	2.26097	3.04184	5.92361	6.52686	7.15442	6.64464	6.9089	7.58066	4.9398	5.8007	5.04996	5.2017	3.94082
770	1.11527	1.67866	2.23228	3.10267	6.14983	6.57439	7.06313	6.77297	6.86447	7.52171	4.95223	5.93311	5.02133	5.10574	3.80079
770.5	0.81567	1.33125	1.98169	2.82972	5.86151	6.32998	6.89563	6.3441	6.85369	7.2072	4.57474	5.60033	4.82865	4.75092	3.73194
771	0.91812	1.48829	2.20399	3.07216	5.90061	6.50052	7.14505	6.36548	6.78414	7.41901	4.83172	5.61744	4.90863	4.95201	3.78337
771.5	0.93981	1.35785	2.0436	2.98452	5.89839	6.31844	7.00612	6.53011	6.78057	7.23884	4.73113	5.46473	5.00032	4.73065	3.59907
772	0.91789	1.52623	2.09396	3.08918	5.66242	6.17485	6.81433	6.28929	6.78573	7.20575	4.54287	5.43702	4.96436	4.64982	3.61383
772.5	0.79796	1.43255	1.93138	2.77283	5.82446	6.15906	6.81015	6.0397	6.39436	7.27069	4.42276	5.38822	4.69505	4.51894	3.38133
773	1.0969	1.5381	2.19666	2.98261	5.95687	6.32927	6.84856	6.25968	6.45356	7.31702	4.8442	5.40783	4.79569	4.76127	3.66099
773.5	0.96771	1.32643	1.95632	2.71318	5.55863	6.00532	6.65703	5.98481	6.48175	6.86648	4.47824	5.32942	4.51793	4.44668	3.52628
774	0.83731	1.37471	2.02212	2.67204	5.50036	6.0974	6.61775	5.98505	6.45044	7.05976	4.34342	5.40415	4.65843	4.55259	3.54373
774.5	0.86723	1.59905	2.12483	2.7118	5.23363	5.95741	6.57471	6.10812	6.33263	6.99176	4.48685	5.09322	4.67426	4.58866	3.52828
775	0.93032	1.47826	2.08313	2.79684	5.48807	6.00079	6.56814	6.12471	6.52526	6.97544	4.50565	5.27915	4.73516	4.64459	3.53469
775.5	0.75078	1.49929	2.06601	2.81696	5.24044	5.85275	6.41271	5.96494	6.40326	6.58443	4.44278	5.02968	4.69144	4.35408	3.39406
776	0.8261	1.47983	2.16931	2.68947	5.38171	6.02297	6.54395	5.94418	6.28302	6.85214	4.50148	5.12793	4.57872	4.41561	3.58557
776.5	0.67091	1.35054	1.8972	2.50865	5.27235	5.94928	6.26519	5.80209	6.2966	6.91525	4.4341	4.9922	4.54755	4.37909	3.47242
777	0.84261	1.13386	2.03852	2.64135	5.14648	5.80143	6.39463	5.99229	6.24244	6.75055	4.53524	5.10202	4.6897	4.35568	3.42989
777.5	0.9061	1.30429	1.97584	2.52892	5.14891	5.64129	6.43642	5.63687	5.98728	6.49545	4.23225	4.99927	4.39269	4.32516	3.1095
778	0.73561	1.31431	1.67239	2.34944	4.98151	5.49051	5.88463	5.43538	6.01869	6.22634	4.04192	4.71206	4.30484	4.22884	2.97621
778.5	0.7899	1.44952	1.83665	2.40105	5.19531	5.52499	6.14488	5.58639	5.99588	6.50659	4.23647	4.81291	4.24463	4.07523	3.0676
779	0.75056	1.44597	1.85481	2.47498	5.04789	5.51421	6.12249	5.43606	5.92203	6.41907	4.124	4.68287	4.33485	4.00635	3.05583
779.5	0.81881	1.38057	1.83599	2.58735	5.01509	5.48598	5.8925	5.59704	5.87415	6.37872	4.16605	4.64381	4.15413	4.13714	3.03363
780	0.81941	1.13384	1.77176	2.36431	5.14544	5.50166	5.95092	5.44356	5.66644	6.1719	4.12874	4.6883	4.24516	4.06126	3.08041
780.5	0.74636	1.1835	1.81386	2.54561	4.88966	5.39483	5.77619	5.41666	5.91738	6.26643	4.20809	4.77832	4.34123	3.85248	3.05597
781	0.75188	1.38562	1.8869	2.56373	4.8984	5.25033	5.80101	5.42299	5.70754	6.06411	4.16147	4.62488	4.24421	3.98083	3.14333
781.5	0.67743	1.1775	1.62061	2.4268	4.86997	5.12056	5.89725	5.35816	5.42341	6.06581	4.032	4.43024	4.36338	3.81325	2.97352
782	0.97814	1.28226	1.82971	2.62892	4.86809	5.16345	5.85565	5.4607	5.73448	6.30579	4.06008	4.60733	4.43451	4.10684	3.08299
782.5	0.74524	1.10543	1.74759	2.29069	4.77041	4.96205	5.55046	5.2883	5.56858	5.83709	3.79828	4.38013	4.00084	3.82925	2.83842
783	0.74514	1.22503	1.67783	2.44135	4.86428	4.93807	5.51575	5.1848	5.35038	5.92351	3.78725	4.26178	4.06142	3.70987	2.65556
783.5	0.60891	1.04261	1.76204	2.43766	4.72536	4.79687	5.68158	5.14795	5.2697	5.75334	3.97528	4.19894	3.91668	3.53402	2.8071
784	0.53708	1.06598	1.69272	2.30377	4.72333	5.00587	5.6799	5.2324	5.52773	5.5873	3.84962	4.25151	3.75293	3.56855	2.68484
784.5	0.79736	1.15448	1.85645	2.37814	4.55849	5.04962	5.42514	5.16967	5.40465	5.83157	3.73918	4.23519	4.0716	3.71058	2.84887
785	0.67526	1.09778	1.68759	2.21649	4.35155	4.70385	5.28175	5.15964	5.01323	5.59473	3.58192	4.22925	3.97453	3.66163	2.93198
785.5	0.66244	1.23003	1.61336	2.32714	4.58893	4.72143	5.54796	5.11406	5.33711	5.49778	3.81984	4.43623	3.87753	3.5941	2.70997
786	0.62071	1.12573	1.6475	2.32216	4.34385	4.70296	5.52394	4.84794	5.1893	5.54632	3.68097	4.21001	3.57856	3.56195	2.6017
786.5	0.63624	0.78514	1.69209	2.22199	4.29493	4.75134	5.31593	4.63759	5.23365	5.64569	3.44146	4.09116	3.72457	3.40687	2.43562
787	0.60231	1.03355	1.72368	2.35078	4.56255	4.78557	5.26711	4.81058	5.11611	5.40799	3.49985	3.98648	3.89618	3.47758	2.62023
787.5	0.48626	0.94927	1.60941	2.22862	4.52649	4.61089	5.00157	4.62457	4.87516	5.0124	3.64969	4.03216	3.74401	3.32671	2.62825
788	0.54775	0.98595	1.57654	2.10496	4.30619	4.41934	5.24615	4.68225	4.87083	4.85256	3.46492	3.93128	3.70401	3.2576	2.52017
788.5	0.6842	0.93163	1.62868	2.09444	4.41567	4.40691	5.3319	4.77134	4.84377	5.14445	3.36158	3.68785	3.74824	3.19474	2.51695
789	0.49282	0.87708	1.36915	2.06012	4.20837	4.40732	4.78421	4.66523	4.90834	5.28587	3.28564	3.85635	3.59262	2.91374	2.4218
789.5	0.5421	0.9562	1.55184	2.21396	4.08347	4.39985	5.09235	4.64359	4.99766	5.19781	3.62544	3.89203	3.41458	3.12071	2.43284
790	0.42817	0.76908	1.5141	2.04842	4.11339	4.38732	4.801	4.44562	4.52563	4.8783	3.50357	3.66859	3.37978	2.85555	2.19732
790.5	0.50654	1.00596	1.56642	2.12391	4.25991	4.35346	4.67281	4.38758	4.69092	5.093	3.42473	3.87239	3.56837	3.09849	2.22172
791	0.64661	0.78611	1.36833	1.97189	3.91531	4.4593	4.66295	4.36348	4.91738	5.02941	3.57224	3.75759	3.47958	2.86801	2.34993
791.5	0.56117	0.90691	1.37384	1.88763	4.07859	4.36555	4.61919	4.29779	4.82571	5.0241	3.36804	3.77226	3.23605	2.88733	2.40156
792	0.56176	0.81359	1.43167	2.0595	4.16864	4.20265	4.89857	4.40948	4.65489	5.05071	3.37393	3.78653	3.29121	3.04659	2.26597
792.5	0.3816	0.70414	1.43619	1.89398	3.88846	4.1903	4.84802	4.51752	4.52288	4.93644	3.26708	3.6731	3.27484	2.78366	2.11722
793	0.36862	0.92499	1.34965	1.79597	3.73147	4.14674	4.69531	4.35791	4.63451	5.01846	3.2363	3.57614	3.29849	2.85557	2.00967
793.5	0.4201	0.89621	1.31084	1.79334	3.73461	4.19176	4.63031	4.07829	4.61677	4.77091	3.34794	3.59652	3.29478	2.85094	2.17358
794	0.4099	0.78231	1.39256	1.78876	3.73899	4.12971	4.39485	3.89398	4.60239	4.90591	3.19607	3.49892	3.33263	2.62818	2.04786
794.5	0.40412	0.94172	1.44295	1.87104	3.92168	4.00688	4.58164	4.00298	4.48139	4.74748	3.01473	3.36419	3.23002	2.65361	2.01916
795	0.32314	0.78244	1.52003	1.88584	3.64558	4.01956	4.53738	4.14231	4.2691	4.59531	3.14861	3.3905	3.03788	2.69469	2.03379
795.5	0.40202	0.68442	1.27388	1.93162	3.73587	4.14231	4.685	3.98419	4.33224	4.77002	3.02431	3.36926	3.09987	2.70749	2.05203
796	0.3427	0.70778	1.10778	1.93883	3.63936	3.9246	4.53345	3.95841	4.41763	4.69681	3.05449	3.31526	3.26963	2.48165	1.86254
796.5	0.38241	0.64904	1.2877	1.66758	3.39477	4.14391	4.34619	4.03229	4.45685	4.50257	3.0728	3.18043	3.28817	2.56665	1.80884
797	0.33668	0.79498	1.36775	1.73281	3.39505	4.116	4.27863	4.18261	4.36789	4.3552	3.073	3.18339	3.0717	2.62322	1.92347
797.5	0.5394	0.90155	1.41631	1.78503	3.55218	4.06608	4.3818	4.1818	4.16917	4.51985	3.14708	3.27224	2.96054	2.68827	1.98294
798	0.47893	0.71147	1.49298	1.90964	3.43207	3.791	4.54544	3.97398	4.15395	4.38477	3.03786	3.2241	2.77729	2.33376	2.091
798.5	0.25731	0.6937	1.16054	1.78877	3.24642	3.85833	4.18036	3.86798	4.03517	4.53421	2.80569	3.14338	2.87711	2.35603	1.90425
799	0.33728	0.54293	1.30758	1.71844	3.50025	3.80367	4.15433	4.15438	4.05748	4.48606	2.91572	3.02306	2.93663	2.39969	1.74553
799.5	0.2495	0.71764	1.17035	1.81713	3.46312	3.60552	4.25338	4.15411	3.9947	4.4468	3.10948	3.1531	2.95722	2.31366	1.75295
800	0.1974	0.74467	1.16158	1.84446	3.44902	3.67333	3.99751	3.94328	4.04182	4.00453	2.84658	3.07946	3.0278	2.28227	1.67145
800.5	0.26007	0.75089	1.31956	1.55394	3.45652	3.77849	3.91176	3.88149	4.10787	4.20239	2.92684	3.06626	3.02248	2.43354	1.91062
801	0.15062	0.64682	1.33798	1.51754	3.14009	3.81697	4.20079	3.8712	4.08042	4.07488	2.84289	2.91299	2.74155	2.37347	1.89967
801.5	0.26231	0.68767	1.04765	1.6353	3.20561	3.781	3.83512	3.69023	3.74182	4.0882	3.07156	3.19249	2.87287	2.24173	1.73758
802	0.43368	0.61114	1.02662	1.53773	3.40644	3.71365	3.7673	3.62835	3.73603	4.14948	3.02871	3.16755	3.06371	2.15429	1.52483
802.5	0.20088	0.7821	1.27226	1.55638	3.48247	3.4852	4.2595	3.7493	3.85068	3.96348	2.86728	3.01972	2.87144	2.06672	1.81254
803	0.3099	0.83431	1.20704	1.66528	3.33498	3.54745	3.8823	3.67519	3.85093	3.84845	2.6344	2.86037	2.75164	2.13782	1.93059
803.5	0.2565	0.72971	1.04569	1.71894	3.35677	3.47082	3.74062	3.60981	3.62404	3.98854	2.644	2.84467	2.64021	2.10784	1.74513
804	0.08269	0.5597	1.13086	1.32204	3.28554	3.26202	3.97302	3.43902	3.53726	3.79584	2.65286	2.78368	2.62914	1.88624	1.66632
804.5	0.01272	0.67617	1.2207	1.30298	3.10607	3.5109	4.05222	3.30917	3.65003	3.82019	2.77287	2.91917	2.81752	1.90365	1.63008
805	0.25978	0.47473	1.34201	1.62243	2.9348	3.40153	3.75784	3.30068	3.76973	4.06014	2.63925	2.85234	2.94578	2.12824	1.67942
805.5	0.33176	0.25315	1.37385	1.70958	3.11027	3.20204	3.78727	3.65772	3.66331	3.82827	2.50175	2.72143	2.88092	1.84594	1.60715
806	0.16137	0.5947	1.0918	1.52332	3.36755	3.12623	3.84828	3.4935	3.49762	3.81469	2.53606	2.63338	2.83499	1.77696	1.47008
806.5	0.13643	0.54318	0.95131	1.48084	3.13362	3.13776	3.47607	3.50194	3.63869	3.91766	2.67575	2.42621	2.77654	2.00055	1.48776
807	0.06375	0.59349	0.79759	1.49279	2.92316	3.35512	3.64501	3.15987	3.59133	4.01853	2.36922	2.44318	2.74241	1.91218	1.55239
807.5	0.05578	0.51494	0.9237	1.37298	3.10289	3.13523	3.78239	3.33705	3.5675	3.7797	2.52953	2.59933	2.50739	1.90352	1.53507
808	0.20453	0.44657	1.05236	1.44877	3.02306	3.04876	3.81931	3.12984	3.52967	3.60601	2.49676	2.67206	2.6486	1.88394	1.44518
808.5	0.2591	0.6993	1.01492	1.37218	2.84114	2.961	3.73669	3.30829	3.42168	3.56514	2.75679	2.66292	2.56774	1.8197	1.48235
809	0.20547	0.85984	1.04163	1.47513	2.96434	2.92064	3.57699	3.35891	3.46323	3.62074	2.57021	2.54793	2.40518	1.83513	1.5639
809.5	0.18232	0.41977	1.16001	1.43439	2.81517	2.9383	3.3556	3.26247	3.54574	3.77686	2.17588	2.55483	2.46293	1.49936	1.38265
810	0.09316	0.4716	1.0442	1.26122	2.89114	2.76259	3.29287	3.32238	3.49728	3.57011	2.29563	2.30477	2.58199	1.8491	1.27533
810.5	0.09515	0.62565	1.04277	1.53292	2.97693	2.7453	3.44897	3.11887	3.45673	3.8853	2.2595	2.20522	2.62839	1.78951	1.45202
811	0.03959	0.29911	1.33634	1.41975	3.09503	2.83354	3.47454	3.19846	3.39232	3.63699	2.27529	2.26511	2.44032	1.59314	1.07101
811.5	0.09601	0.44868	1.2768	1.21282	3.02782	3.00728	3.08265	3.11332	3.4963	3.50157	2.38741	2.27903	2.24905	1.50871	1.08063
812	0.08033	0.44675	0.87635	1.16197	2.80833	2.88316	3.37573	3.16103	3.23197	3.4056	2.11798	2.09067	2.60978	1.64515	1.20179
812.5	0.04342	0.57067	0.96146	1.18261	2.64684	2.90075	3.43071	3.18304	3.24774	3.53144	2.13812	2.45924	2.51422	1.47132	1.27287
813	0.06465	0.35381	0.9576	1.39354	2.72072	3.13327	3.10205	2.97782	3.23201	3.61337	2.40353	2.52485	2.45559	1.32585	1.40778
813.5	0.03563	0.3035	1.0418	1.46558	2.51721	3.01888	3.25654	3.07493	3.30694	3.51334	2.41635	2.20986	2.40968	1.5227	1.17575
814	-0.00724	0.32635	1.1051	1.33342	2.59566	2.79247	3.16903	3.1091	3.36497	3.45223	2.35612	2.16999	2.09756	1.76841	1.36483
814.5	0.17329	0.3003	1.01294	1.22472	2.58253	2.64575	3.15656	2.87669	3.37369	3.38015	2.39421	1.80061	2.30946	1.444	1.11192
815	0.32621	0.43417	1.03664	1.18278	2.40852	2.79328	3.14585	3.06239	3.06585	3.0228	1.95078	1.81365	2.27598	1.2606	0.95194
815.5	-0.0163	0.37942	1.04188	1.4052	2.48124	2.90972	3.13288	3.1399	2.96487	3.27691	2.44464	1.94104	2.27358	1.44667	1.13259
816	-0.10619	0.13778	1.13632	1.37508	2.67281	2.9459	3.299	2.91911	3.14014	3.43216	2.38407	2.12474	2.02393	1.3311	1.26833
816.5	-0.06759	0.20617	0.81636	1.29557	2.76621	2.58288	3.30549	2.98624	3.06389	3.10811	2.09426	2.25056	2.07177	1.09634	1.10543
817	-0.08871	0.24483	1.12299	1.30334	2.70974	2.98498	3.28103	3.05056	2.97107	3.13992	1.92787	2.09141	2.13745	1.22092	1.13148
817.5	-0.11428	0.35035	1.09122	1.1971	2.36657	2.58639	3.08201	2.82729	2.97445	3.29192	2.06021	2.03221	2.02347	1.34066	1.25712
818	0.01038	0.20855	0.81275	1.12104	2.28051	2.48729	2.8193	2.86321	2.92238	3.34983	2.1366	2.14693	2.05999	1.18708	0.84164
818.5	-0.10673	0.27344	0.74079	1.21762	2.11705	2.69502	3.18633	2.86544	2.91301	2.92186	2.2849	2.18088	2.15886	1.01582	0.70232
819	0.00554	0.3481	1.0891	1.16148	2.35488	2.74259	3.23294	2.58644	2.91174	3.07384	1.97985	2.25326	2.35152	1.02852	0.76223
819.5	-0.20891	0.28781	0.89595	0.92861	2.34061	2.54059	2.93881	2.56005	2.83132	3.01762	1.96011	1.99736	2.12764	1.16598	0.86149
820	-0.3336	0.42571	0.75695	1.0225	2.47856	2.42973	2.80725	2.54806	2.68411	3.19291	1.90279	1.99064	2.01845	1.03088	0.89466
820.5	-0.0542	-0.03685	1.02879	1.16858	2.27223	2.27405	2.7204	2.62638	2.94157	3.08058	1.56882	1.84792	1.96451	1.04292	0.56339
821	0.16097	0.14126	1.02246	0.88769	2.15777	2.36581	2.72882	2.86001	3.04685	2.82032	1.94006	1.94492	2.05207	1.10675	0.95639
821.5	-0.08852	0.18178	0.93408	0.96958	2.05384	2.35387	2.91678	2.68201	2.73753	2.93268	1.97559	1.7227	2.06449	1.0139	0.85826
822	-0.14554	0.42123	0.89369	0.96117	2.05116	2.41106	2.88692	2.65854	2.5047	2.98302	1.69062	1.76397	1.97618	0.97525	0.62487
822.5	-0.08673	-0.00137	0.99648	0.95519	2.23197	2.56107	2.74418	2.73069	2.79473	2.79349	1.75845	1.76139	1.91035	0.85286	0.47356
823	-0.07447	0.11172	1.07134	1.0504	2.12823	2.50312	2.62727	2.53059	2.96629	3.10472	1.98361	1.63285	1.94445	0.91292	0.6373
823.5	0.15699	0.28649	1.0311	1.23411	1.87191	2.41547	2.83333	2.43832	2.93872	2.99105	2.10595	1.67493	1.77188	1.30863	0.66816
824	-0.11736	0.14701	0.92491	1.0519	2.01822	2.258	2.68851	2.57791	2.76396	2.92532	2.24953	1.57228	2.01599	1.01442	0.54266
824.5	-0.34862	-0.3717	0.60689	1.03608	1.92413	1.86862	2.3074	2.44617	2.85126	2.5055	1.92377	1.5765	1.72189	0.63339	0.50178
825	-0.26603	-0.35028	0.49498	0.53684	2.01763	1.9854	2.09869	1.89393	2.59077	2.66515	1.34617	1.41267	1.40206	0.64133	0.33189
825.5	-0.20895	-0.45691	0.6389	0.46141	1.93029	2.21855	2.56402	1.62088	2.563	2.36725	1.75055	1.33543	1.26077	0.78974	0.36261
826	0.19531	0.54573	0.97726	1.52137	2.05687	2.34952	3.50669	2.57177	3.18128	3.08577	2.85034	1.94399	2.03122	0.86732	0.60953
826.5	-0.16544	0.000882333	0.60942	0.97014	2.49863	2.17615	2.66816	1.97283	2.51903	2.81837	1.79542	1.23661	1.7393	0.413	0.28757
827	-0.26934	-0.33431	0.94626	0.86869	2.14612	2.24084	2.48456	2.13302	2.62839	2.88026	1.87377	1.37005	1.95086	0.60308	0.50966
827.5	-0.2585	0.3312	1.11817	0.98417	1.74656	2.45302	2.94155	2.67968	3.01479	3.00786	2.16661	1.53847	1.91093	0.81542	0.7897
828	-0.32885	0.21285	0.98872	1.24075	1.8471	2.19028	2.68771	2.46647	2.40046	2.89632	1.67774	1.36502	1.73185	0.66628	0.42284
828.5	-0.30883	0.03662	0.90358	0.92861	1.91482	2.31342	2.67433	2.46489	2.3495	2.89828	1.81758	1.28086	1.78512	0.54555	0.26358
829	-0.01022	-0.17614	0.79005	0.79934	2.06856	2.41068	2.31253	2.12357	2.59089	2.64125	1.82653	1.61976	1.7873	0.76244	0.29569
829.5	-0.17409	-0.15072	0.68098	1.33861	2.13012	2.16824	2.56722	2.05668	2.48095	2.81173	1.56303	1.92413	1.66622	0.80122	0.62267
830	-0.09159	0.32513	1.18832	1.40822	1.92463	1.93167	2.82557	2.69002	2.96545	3.28164	1.89939	1.71499	1.90706	0.50938	0.68226
830.5	-0.41408	-0.18495	0.54714	0.75853	2.02348	2.06977	2.66565	2.4635	2.49945	2.74408	1.90775	1.41453	1.92556	0.19808	0.32369
831	-0.40373	-0.34429	0.62285	0.8806	1.94009	2.09846	2.68471	2.17975	1.81274	2.43079	1.7664	1.48958	1.83963	0.52956	0.39516
831.5	-0.00549	-0.17093	0.96563	1.06372	1.90954	2.2254	2.73093	2.42663	2.26085	2.69592	1.78654	1.54477	1.63505	0.27211	0.24537
832	-0.47386	-0.27867	0.79275	0.99751	1.9561	2.55758	2.40725	2.14148	2.46001	2.75273	1.73541	1.24092	1.66997	0.50587	0.22846
832.5	-0.90502	-0.90182	0.28462	0.14181	1.66678	2.1672	1.63216	1.58112	1.96739	1.65045	0.97267	0.68864	1.1807	-0.2299	-0.21305
833	-0.2585	-0.10493	0.59693	1.21522	2.15462	2.31437	2.47008	2.44212	2.66772	2.36194	1.98763	1.42434	1.50193	0.35726	0.34719
833.5	-0.25219	0.04383	0.53136	1.01087	2.09505	1.55074	2.40652	2.39004	2.51906	2.76647	1.90965	1.16581	1.60627	0.43923	0.36453
834	-0.70592	-0.2542	0.56983	0.76389	1.68925	1.72944	1.93504	2.06979	1.61507	2.1657	1.10935	0.85897	1.42899	0.16087	0.13027
834.5	-0.94114	-0.1579	0.7521	0.6968	1.59799	1.8634	2.05475	2.15437	2.10767	2.77835	1.1133	0.74264	1.37793	0.30547	-0.22326
835	-0.789	-0.927	0.2517	0.39962	1.43831	1.53793	1.86201	1.87142	1.89359	2.55663	1.16856	0.89223	1.04893	-0.26651	-0.43728
835.5	-0.37825	-0.25762	0.67848	1.33297	1.82893	1.94671	2.62472	2.407	2.7426	2.85454	1.91364	1.69406	1.28308	0.05058	-0.10173
836	-0.28704	0.10241	0.72437	1.29979	1.88644	1.76068	2.48159	2.12597	2.25758	2.72915	1.57983	1.11751	1.75734	0.31757	-0.16248
836.5	-0.15967	0.04561	1.14895	0.67053	1.89329	1.94385	2.1215	2.15396	2.29913	2.6607	1.43255	1.44195	1.80348	0.35708	-0.10343
837	-0.42453	0.30858	1.16289	0.96127	1.89575	1.88754	2.50396	2.55831	2.27275	2.79161	1.90207	1.41512	2.06487	0.14706	-0.06855
837.5	-0.64758	0.05836	0.53632	0.39411	1.53121	2.0252	2.38659	2.0351	1.90303	2.57085	1.54644	0.95123	1.30525	0.08783	-0.20615
838	-0.70534	-0.38258	0.73792	0.59638	1.5573	2.0283	1.77224	1.75641	1.4013	2.28725	1.11798	0.90309	1.22511	-0.05984	-0.01099
838.5	-0.42318	-0.05505	1.06232	1.19564	1.8175	2.04276	2.61928	2.56028	2.37887	2.97185	2.06113	1.54811	1.81038	0.06114	0.1074
839	-0.42397	-0.09496	0.99349	0.90139	1.9347	1.90568	2.52456	2.23895	2.46294	3.27135	1.8361	1.16512	1.70893	-0.50997	-0.17353
839.5	-0.12002	-0.23242	0.2932	0.9633	1.55809	1.45877	2.34742	1.82948	2.30488	2.31483	1.18356	0.82084	1.98257	-0.28691	-0.49149
840	-0.26242	-0.36212	0.62358	0.74133	1.40428	1.40022	1.95085	1.96019	2.06876	1.94772	1.11604	0.48304	1.76943	-0.44765	-0.44966
840.5	-0.78154	-0.55651	0.49734	0.64604	1.73884	1.88425	1.86434	1.88707	2.25588	2.26145	1.09512	0.92226	1.61319	-0.43177	-0.40533
841	-0.4173	-0.23074	0.95845	1.13684	1.6283	1.99323	3.04849	2.24492	2.33098	2.75103	1.51282	1.61494	1.76198	-0.11232	-0.19389
841.5	-0.38514	0.19277	0.66725	1.42336	1.56519	1.78004	2.90098	2.31505	2.00637	2.97922	2.01955	1.07239	1.77272	-0.60169	-0.24942
842	-0.491	-0.39314	0.20393	1.08877	1.35782	1.71851	2.1658	2.01179	1.79557	2.63912	1.77453	0.4966	2.07432	-0.63676	-0.52123
842.5	-0.8294	-0.97673	0.37684	0.57837	1.47965	1.86948	1.70905	1.22783	1.60478	2.03645	1.16886	0.54354	2.04847	-0.53091	-0.36428
843	-1.16072	-1.38741	0.13773	0.28793	1.04582	1.53429	1.16888	1.41686	1.65622	1.73002	1.44897	0.86746	0.93039	-0.95497	-0.58967
843.5	-0.28378	0.41236	1.12885	1.23855	1.52686	1.92324	2.9163	2.57172	2.7527	2.72878	2.41189	1.30502	1.77931	-0.66093	-0.45817
844	-0.61662	-0.22763	0.51582	1.06454	1.37952	1.79121	2.70205	1.86136	2.04512	2.98707	1.90315	1.11976	1.98485	-0.62627	-0.56868
844.5	-1.31018	-1.24123	0.34966	0.67064	1.35662	1.5416	1.71562	1.1039	1.26696	2.01093	0.95014	0.64163	1.73393	-1.11203	-0.79701
845	0.36903	0.3799	1.62314	2.00059	1.7999	2.4685	2.83805	2.31405	3.24888	3.00969	2.35473	1.59512	1.66258	-0.15921	0.29149
845.5	-0.47009	0.17273	0.30316	1.309	1.42547	1.80299	2.81373	2.23588	2.50445	2.46361	1.9311	0.51059	1.33889	-1.35791	-0.87303
846	-1.51615	-1.60645	-0.31317	-0.34645	1.07736	1.24149	0.86896	0.32534	1.64542	1.60242	0.61982	0.03704	1.00014	-1.77545	-1.07374
846.5	-0.27967	-0.34578	1.36675	1.57284	2.19533	2.09772	2.3273	2.43602	2.93937	3.25194	2.03032	1.43758	1.19028	-0.06245	-0.33407
847	-0.72235	0.05205	1.1021	2.09896	1.42066	1.35029	3.26994	2.30469	2.22606	3.27205	2.16412	0.70164	1.89993	-1.12378	-0.46729
847.5	-1.32323	-0.73534	0.75895	-0.25926	0.92685	1.27556	1.55353	0.85292	1.25533	1.84834	1.3897	-0.30677	1.94874	-1.31561	-1.18282
848	-0.86343	-0.68249	1.32472	0.18864	1.90915	2.15285	2.31546	1.44419	2.09941	1.69507	1.34878	0.62724	2.23121	-0.88728	-0.45128
848.5	-1.4117	-0.40373	0.90726	0.70728	1.43446	1.54203	2.27201	2.43715	3.09957	2.38493	1.80951	1.51286	1.16603	-1.39045	-0.93127
849	-0.14886	1.17214	1.78616	2.49519	2.53018	1.86584	3.83253	3.29651	3.74003	3.73302	3.4832	1.54958	2.80017	-0.33186	-0.63663
849.5	-1.6441	-0.72219	0.17684	0.0858	1.43481	0.76317	2.28898	1.13749	1.22814	1.73353	1.33187	-0.53315	1.38038	-1.48185	-2.01275
850	-0.84706	-1.21412	1.11254	-0.06396	1.38545	1.13774	1.97364	0.6859	1.48099	1.88293	1.38754	-0.52612	2.2841	-1.9836	-1.85693

## Sheet: Fig. 2f
Time (h)	FL intensity of ThT (arb. units)	s.d.	FL intensity of Q-OB (arb. units)	s.d.	Normalized FL intensity of ThT	s.d.	Normalized FL intensity of Q-OB	s.d.
0	14.7805	0.59116	59.3572	3.86154	0	0.00605	0	0.01788
0.5			103.803	6.34442	--	--	0.28384	0.02938
1	15.8026	0.17616	127.531	4.61004	0.01233	0.0018	0.43537	0.02135
1.5			155.346	18.7861	--	--	0.61301	0.087
2	18.7155	0.66931	215.943	11.207	0.04748	0.00685	1	0.0519
2.5			208.347	6.7744	--	--	0.95149	0.03137
3	27.2718	0.24433	204.664	17.7888	0.15071	0.0025	0.92797	0.08238
3.5			163.627	6.55436	--	--	0.66589	0.03035
4	37.0614	0.72981	153.202	5.47485	0.26883	0.00747	0.59932	0.02535
4.5			137.545	4.02286	--	--	0.49933	0.01863
5	58.0193	3.203	131.553	8.00102	0.5217	0.0328	0.46106	0.03705
5.5			134.034	9.32566	--	--	0.47691	0.04319
6	73.66	2.96047	114.703	8.06038	0.71041	0.03031	0.35345	0.03733
12	78.1741	2.66303	107.697	4.96193	0.76487	0.02727	0.30871	0.02298
24	81.7756	1.47149	106.547	13.7303	0.80833	0.01507	0.30137	0.06358
36	84.2742	1.54524	100.277	3.96045	0.83847	0.01582	0.26132	0.01834
48	89.3064	6.0356	92.6063	5.79667	0.89919	0.0618	0.21234	0.02684
60	96.0499	7.92322	87.8185	6.0956	0.98055	0.08113	0.18176	0.02823
72	97.6616	3.48055	85.8821	9.52191	1	0.03564	0.16939	0.04409

## Sheet: Fig. 2g
Time (min)	FL intensity of ThT (arb. units)	s.d.	FL intensity of Q-OB (arb. units)	s.d.	Normalized FL intensity of ThT	s.d.	Normalized FL intensity of Q-OB	s.d.	Smooth of Normalized F.I. of ThT	Smooth of Normalized F.I. of Q-OB
0	10	50.6531	517.6	49.321	0.00508	0.02961	0.13312	0.02014	-0.05905	0.08245
10	14.8	406.717	755.4	82.2484	0.04576	0.23778	0.23986	0.03358	-0.00313	0.33674
20	10.8	64.6875	1375.2	107.99	0.01186	0.03782	0.51804	0.0441	0.05048	0.53505
30	9.4	154.297	1810.4	109.631	0	0.09021	0.71338	0.04477	0.10182	0.68615
40	13.2	259.24	2270.4	247.166	0.0322	0.15156	0.91984	0.10093	0.15096	0.79787
50	26.8	281.018	2066.6	341.24	0.14746	0.16429	0.82837	0.13934	0.19796	0.87717
60	57.2	380.257	2407.2	436.985	0.40508	0.22231	0.98124	0.17843	0.24288	0.93015
70	68.2	382.143	2108.8	399.276	0.49831	0.22341	0.84731	0.16304	0.28579	0.96215
80	66.8	334.29	2352.8	385.092	0.48644	0.19543	0.95682	0.15724	0.32673	0.97777
90	71.6	384.589	2344	257.58	0.52712	0.22484	0.95287	0.10518	0.36576	0.98092
100	49.4	334.706	2449	328.196	0.33898	0.19568	1	0.13401	0.40295	0.9749
110	51.2	377.781	2414	277.817	0.35424	0.22086	0.98429	0.11344	0.43834	0.96242
120	58	372.311	2411.2	476.684	0.41186	0.21766	0.98303	0.19464	0.47199	0.94566
130	81.8	450.485	2372	309.02	0.61356	0.26336	0.96544	0.12618	0.50395	0.92631
140	62.6	388.045	2306.8	484.208	0.45085	0.22686	0.93618	0.19772	0.53428	0.90568
150	64.4	362.799	2109.4	406.335	0.4661	0.2121	0.84758	0.16592	0.56302	0.88466
160	51.8	403.248	2119.4	371.315	0.35932	0.23575	0.85206	0.15162	0.59022	0.85776
170	102.4	457.649	2056.2	389.77	0.78814	0.26755	0.8237	0.15915	0.61595	0.84198
180	87.2	409.918	1945.8	463.418	0.65932	0.23965	0.77415	0.18923	0.64023	0.82837
190	46.8	436.52	2022.6	392.822	0.31695	0.2552	0.80862	0.1604	0.66313	0.80936
200	62.2	329.668	1987.4	432.809	0.44746	0.19273	0.79282	0.17673	0.68468	0.7821
210	68.6	374.559	1911.2	342.493	0.50169	0.21898	0.75862	0.13985	0.70493	0.76452
220	68.6	374.559	1911.2	342.493	0.50169	0.21898	0.75862	0.13985	0.72394	0.73711
230	77.2	282.997	1930.8	251.062	0.57458	0.16545	0.76741	0.10252	0.74173	0.71972
240	84.2	372.349	1784.6	343.246	0.6339	0.21768	0.7018	0.14016	0.75836	0.70091
250	125.4	355.949	1838.4	305.35	0.98305	0.2081	0.72594	0.12468	0.77386	0.68537
260	126.6	373.822	1676.8	293.834	0.99322	0.21854	0.65341	0.11998	0.78828	0.66842
270	116.4	360.923	1648.2	255.078	0.90678	0.211	0.64057	0.10416	0.80166	0.65301
280	113.4	234.672	1554	299.421	0.88136	0.13719	0.59829	0.12226	0.81404	0.63511
290	123.2	378.369	1541.4	341.728	0.96441	0.2212	0.59264	0.13954	0.82545	0.61443
300	124.2	398.395	1599.6	304.17	0.97288	0.23291	0.61876	0.1242	0.83594	0.59007
310	121.6	437.974	1446	304.753	0.95085	0.25605	0.54982	0.12444	0.84553	0.57073
320	102.6	548.835	1400.4	265.342	0.78983	0.32086	0.52935	0.10835	0.85428	0.55018
330	109	395.345	1497.4	265.561	0.84407	0.23113	0.57289	0.10844	0.86221	0.53145
340	123.8	327.012	1345.4	315.011	0.96949	0.19118	0.50467	0.12863	0.86935	0.51416
350	116.2	490.152	1324.8	223.11	0.90508	0.28655	0.49542	0.0911	0.87575	0.49799
360	125.4	391.555	1380	200.909	0.98305	0.22891	0.5202	0.08204	0.88143	0.4822
370	126.6	474.113	1286	177.931	0.99322	0.27718	0.47801	0.07265	0.88643	0.46693
380	120.4	375.828	1197.8	289.781	0.94068	0.21972	0.43842	0.11833	0.89077	0.45159
390	123.4	389.867	1151.2	218.297	0.9661	0.22792	0.4175	0.08914	0.8945	0.43352
400	127.4	159.199	1108.2	199.791	1	0.09307	0.3982	0.08158	0.89763	0.41744
410	117	247.038	1069.4	170.903	0.91186	0.14442	0.38079	0.06978	0.9002	0.39815
420	122.4	172.866	1096.4	234.014	0.95763	0.10106	0.39291	0.09555	0.90224	0.38214
430	120.6	266.893	1072.4	118.194	0.94237	0.15603	0.38214	0.04826	0.90377	0.36436
440	122.6	322.369	1041.2	178.759	0.95932	0.18846	0.36813	0.07299	0.90482	0.35004
450	115.6	313.097	937.6	162.541	0.9	0.18304	0.32163	0.06637	0.90542	0.33745
460	112.8	268.561	946.4	210.977	0.87627	0.15701	0.32558	0.08615	0.90559	0.32065
470	109.2	273.577	904.8	166.905	0.84576	0.15994	0.30691	0.06815	0.90536	0.30855
480	126	369.848	918.8	145.243	0.98814	0.21622	0.3132	0.05931	0.90475	0.29997
490	118.2	513.101	792.4	158.712	0.92203	0.29997	0.25646	0.06481	0.90378	0.28703
500	116.8	362.99	838.6	103.868	0.91017	0.21221	0.2772	0.04241	0.90249	0.27739
510	125.4	257.192	842.2	141.185	0.98305	0.15036	0.27882	0.05765	0.90088	0.26985
520	108.6	384.264	789.8	124.428	0.84068	0.22465	0.2553	0.05081	0.89899	0.25944
530	118.2	144.158	783.8	152.051	0.92203	0.08428	0.2526	0.06209	0.89682	0.24794
540	117.4	229.736	759	106.095	0.91525	0.13431	0.24147	0.04332	0.89441	0.23859
550	113	162.736	726	111.646	0.87797	0.09514	0.22666	0.04559	0.89177	0.22958
560	109.6	260.594	710.6	124.098	0.84915	0.15235	0.21975	0.05067	0.88892	0.22074
570	105.4	416.863	737.4	156.527	0.81356	0.24371	0.23178	0.06391	0.88588	0.21419
580	110.4	329.823	659	117.264	0.85593	0.19282	0.19659	0.04788	0.88266	0.20696
590	111.8	300.66	661.4	123.153	0.8678	0.17577	0.19767	0.05029	0.87929	0.19957
600	109.6	306.51	683.2	107.354	0.84915	0.17919	0.20745	0.04384	0.87577	0.19126
610	93.8	273.488	594.6	184.846	0.71525	0.15989	0.16768	0.07548	0.87213	0.18433
620	100.4	256.12	592.2	150.887	0.77119	0.14973	0.16661	0.06161	0.86838	0.17679
630	109	237.824	625.8	62.2177	0.84407	0.13904	0.18169	0.02541	0.86453	0.17009
640	102.2	263.883	571.4	133.382	0.78644	0.15427	0.15727	0.05446	0.8606	0.16245
650	95.2	294.472	539.6	117.409	0.72712	0.17215	0.143	0.04794	0.8566	0.15769
660	92	422.19	571.2	97.5077	0.7	0.24682	0.15718	0.03982	0.85254	0.15151
670	106.8	281.342	579.4	134.008	0.82542	0.16448	0.16086	0.05472	0.84844	0.1445
680	97.2	300.592	520.4	119.102	0.74407	0.17573	0.13438	0.04863	0.8443	0.13889
690	113.8	236.39	543.2	106.793	0.88475	0.1382	0.14461	0.04361	0.84015	0.1339
700	106.6	271.702	526.8	102.537	0.82373	0.15884	0.13725	0.04187	0.83598	0.12856
710	109.4	541.545	470.8	76.1814	0.84746	0.3166	0.11212	0.03111	0.83181	0.12443
720	99.6	308.349	474.2	97.0142	0.76441	0.18027	0.11364	0.03961	0.82764	0.12065
730	103.4	309.812	467.4	107.52	0.79661	0.18112	0.11059	0.0439	0.8235	0.11559
740	114.4	195.641	475.8	116.717	0.88983	0.11438	0.11436	0.04766	0.81938	0.11284
750	107.6	223.355	472.4	107.488	0.8322	0.13058	0.11284	0.04389	0.81529	0.10953
760	106	160.2	447.2	99.0907	0.81864	0.09366	0.10153	0.04046	0.81124	0.10524
770	109.4	267.023	434.8	87.4812	0.84746	0.15611	0.09596	0.03572	0.80723	0.10269
780	114	240.272	437	69.9583	0.88644	0.14047	0.09695	0.02857	0.80328	0.09999
790	89.4	281.268	457.8	69.8094	0.67797	0.16444	0.10628	0.02851	0.79939	0.09648
800	105.4	238.52	455.4	81.8413	0.81356	0.13944	0.10521	0.03342	0.79557	0.0937
810	109	360.642	432.8	124.116	0.84407	0.21084	0.09506	0.05068	0.79181	0.09269
820	90.6	146.102	408.6	91.3902	0.68814	0.08541	0.0842	0.03732	0.78812	0.08944
830	105.8	228.226	404.2	90.9703	0.81695	0.13343	0.08223	0.03715	0.78451	0.0867
840	100.2	302.588	423	85.7158	0.76949	0.1769	0.09066	0.035	0.78099	0.08458
850	98.8	334.785	393.6	69.1358	0.75763	0.19572	0.07747	0.02823	0.77754	0.08118
860	111.4	266.278	397.2	77.3599	0.86441	0.15567	0.07908	0.03159	0.77418	0.07714
870	91.6	193.847	382.2	56.6802	0.69661	0.11333	0.07235	0.02314	0.77092	0.07549
880	94	307.109	368.4	94.5588	0.71695	0.17954	0.06616	0.03861	0.76774	0.07348
890	97	170.238	385.2	76.7239	0.74237	0.09952	0.0737	0.03133	0.76465	0.07192
900	107.8	222.075	365.2	95.479	0.8339	0.12983	0.06472	0.03899	0.76166	0.07024
910	113	323.839	378.2	72.7945	0.87797	0.18932	0.07056	0.02972	0.75875	0.06656
920	106.2	247.552	376.6	53.9125	0.82034	0.14472	0.06984	0.02201	0.75595	0.06322
930	99.4	312.667	352.8	76.2957	0.76271	0.18279	0.05916	0.03115	0.75323	0.06173
940	106.2	346.058	363.4	104.291	0.82034	0.20231	0.06391	0.04259	0.75061	0.0604
950	98.6	293.512	350.8	84.0533	0.75593	0.17159	0.05826	0.03432	0.74808	0.05896
960	104	245.983	377.6	88.7941	0.80169	0.14381	0.07029	0.03626	0.74564	0.05715
970	101.4	319.971	314	81.7939	0.77966	0.18706	0.04174	0.0334	0.74329	0.05481
980	88.4	329.725	353.2	40.1826	0.66949	0.19276	0.05934	0.01641	0.74102	0.05369
990	103	288.338	337.6	57.6902	0.79322	0.16857	0.05233	0.02356	0.73884	0.0527
1000	106.2	264.206	320.2	62.0016	0.82034	0.15446	0.04452	0.02532	0.73674	0.05013
1010	107.6	244.352	292	79.7525	0.8322	0.14285	0.03187	0.03257	0.73472	0.04828
1020	97.4	114.585	326.4	71.7138	0.74576	0.06699	0.04731	0.02928	0.73278	0.04641
1030	101.8	274.235	318	81.5549	0.78305	0.16032	0.04354	0.0333	0.7309	0.04457
1040	93	427.567	333.6	72.0523	0.70847	0.24996	0.05054	0.02942	0.7291	0.04344
1050	100.4	195.046	367.2	65.8954	0.77119	0.11403	0.06562	0.02691	0.72735	0.04091
1060	80.4	309	313	37.0432	0.60169	0.18065	0.04129	0.01513	0.72567	0.03975
1070	86.2	379.098	278.4	59.9222	0.65085	0.22163	0.02576	0.02447	0.72404	0.03854
1080	106.2	361.366	301.6	83.1837	0.82034	0.21126	0.03618	0.03397	0.72246	0.03568
1090	89.4	311.254	285	28.2607	0.67797	0.18197	0.02873	0.01154	0.72092	0.03477
1100	96.6	266.816	294	55.0769	0.73898	0.15599	0.03276	0.02249	0.71941	0.03258
1110	103.4	312.954	298	62.1541	0.79661	0.18296	0.03456	0.02538	0.71794	0.03244
1120	95	369.215	268.8	53.8807	0.72542	0.21585	0.02145	0.022	0.7165	0.03011
1130	96.8	193.599	290	38.404	0.74068	0.11318	0.03097	0.01568	0.71508	0.02945
1140	106.6	215.67	298.4	50.7753	0.82373	0.12609	0.03474	0.02073	0.71366	0.02805
1150	90.4	323.334	271	67.9583	0.68644	0.18903	0.02244	0.02775	0.71226	0.02599
1160	82.6	358.411	272.8	53.6054	0.62034	0.20953	0.02325	0.02189	0.71085	0.0248
1170	82.6	358.411	282.6	67.1456	0.62034	0.20953	0.02765	0.02742	0.70943	0.02558
1180	103.2	357.757	279.4	53.5612	0.79492	0.20915	0.02621	0.02187	0.708	0.02522
1190	85	337.116	295.4	50.3997	0.64068	0.19708	0.03339	0.02058	0.70654	0.02603
1200	84.8	291.536	257.4	61.7846	0.63898	0.17044	0.01634	0.02523	0.70505	0.02622
1210	88	409.531	279.4	65.4635	0.6661	0.23942	0.02621	0.02673	0.70352	0.02418
1220	81.4	422.734	302	35.135	0.61017	0.24714	0.03636	0.01435	0.70194	0.02342
1230	96.8	277.458	243.6	67.2448	0.74068	0.16221	0.01014	0.02746	0.70031	0.02289
1240	91.2	237.156	280	50.5404	0.69322	0.13865	0.02648	0.02064	0.69861	0.02195
1250	76.8	230.585	231	55.1676	0.57119	0.1348	0.00449	0.02253	0.69684	0.02112
1260	92	259.193	290.6	58.108	0.7	0.15153	0.03124	0.02373	0.69498	0.01965
1270	93.8	335.393	264.4	52.0269	0.71525	0.19608	0.01948	0.02124	0.69303	0.01866
1280	85.6	266.54	263.6	46.488	0.64576	0.15582	0.01912	0.01898	0.69098	0.01783
1290	94.6	289.456	276.2	64.4376	0.72203	0.16922	0.02478	0.02631	0.68882	0.01689
1300	62.8	429.639	243.6	62.7418	0.45254	0.25118	0.01014	0.02562	0.68654	0.01575
1310	87.4	361.562	243	67.8911	0.66102	0.21138	0.00987	0.02772	0.68413	0.01467
1320	98.2	322.119	265	46.3681	0.75254	0.18832	0.01975	0.01893	0.68158	0.01366
1330	88.6	273.792	234.2	62.3068	0.67119	0.16006	0.00592	0.02544	0.67889	0.01276
1340	108.4	334.781	255.4	48.2196	0.83898	0.19572	0.01544	0.01969	0.67603	0.01198
1350	108.6	291.759	251.2	43.4565	0.84068	0.17057	0.01355	0.01774	0.67301	0.01132
1360	95.2	275.095	229.2	42.9442	0.72712	0.16083	0.00368	0.01754	0.6698	0.01077
1370	72	430.109	257.4	28.2336	0.53051	0.25145	0.01634	0.01153	0.66641	0.0103
1380	82.2	326.183	240.2	44.6371	0.61695	0.19069	0.00862	0.01823	0.66282	0.00987
1390	95.8	241.609	249	41.0958	0.7322	0.14125	0.01257	0.01678	0.65902	0.00939
1400	95.6	188.369	243.2	53.6594	0.73051	0.11012	0.00996	0.02191	0.655	0.00879
1410	79.4	303.912	221	49.9913	0.59322	0.17767	0	0.02041	0.65076	0.00793
1420	74.6	264.354	249	37.6227	0.55254	0.15455	0.01257	0.01536	0.64627	0.00667
1430	83.8	341.169	224	46.7426	0.63051	0.19945	0.00135	0.01909	0.64153	0.00481
1440	93	212.974	229.2	34.0617	0.70847	0.12451	0.00368	0.01391	0.63653	0.00215

## Sheet: Fig. 2h
Time (h)	20°C	s.d.	37°C	s.d.	50°C	s.d.	Smoothed 20°C	Smoothed 37°C	Smoothed 50°C
0	0.0185	0.01461	0.13312	0.02014	0.17332	0.0128	0.13182	0.13446	0.14455
10	0.2014	0.05839	0.23986	0.03358	0.32411	0.02086	0.21388	0.34445	0.42538
20	0.33669	0.03506	0.51804	0.0441	0.84445	0.11371	0.28974	0.51647	0.75652
30	0.36032	0.06491	0.71338	0.04477	1	0.08588	0.35973	0.65497	0.95541
40	0.47787	0.1011	0.91984	0.10093	0.92155	0.06181	0.42416	0.76407	0.97156
50	0.55809	0.0862	0.82837	0.13934	0.79559	0.02959	0.48335	0.84759	0.84397
60	0.57857	0.0397	0.98124	0.17843	0.65519	0.02589	0.53758	0.90902	0.66134
70	0.6007	0.1041	0.84731	0.16304	0.57405	0.0227	0.58714	0.95156	0.54424
80	0.59063	0.14689	0.95682	0.15724	0.43968	0.0357	0.63231	0.97811	0.45545
90	0.68989	0.12151	0.95287	0.10518	0.37923	0.03951	0.67334	0.99132	0.38161
100	0.69838	0.19141	1	0.13401	0.33402	0.02776	0.71049	0.99355	0.32379
110	0.84779	0.16405	0.98429	0.11344	0.27675	0.02971	0.744	0.98693	0.27841
120	0.72421	0.17316	0.98303	0.19464	0.24042	0.0109	0.77411	0.97335	0.24459
130	0.82114	0.15506	0.96544	0.12618	0.20996	0.0123	0.80103	0.95447	0.20672
140	0.70804	0.18101	0.93618	0.19772	0.17823	0.02127	0.82499	0.93174	0.1751
150	0.77387	0.21118	0.84758	0.16592	0.14674	0.02652	0.84618	0.90641	0.15182
160	0.87786	0.21235	0.85206	0.15162	0.13326	0.00549	0.8648	0.87954	0.13173
170	0.87896	0.09199	0.8237	0.15915	0.11763	0.00849	0.88104	0.85201	0.12091
180	0.89622	0.11572	0.77415	0.18923	0.11827	0.01916	0.89508	0.82455	0.11345
190	0.95575	0.13038	0.80862	0.1604	0.10423	0.01267	0.90707	0.79772	0.10671
200	0.86539	0.13484	0.79282	0.17673	0.10169	0.00687	0.9172	0.77195	0.0985
210	0.92232	0.12482	0.75862	0.13985	0.08313	0.01056	0.9256	0.74754	0.08735
220	0.94218	0.06709	0.75862	0.13985	0.08146	0.01454	0.93242	0.72468	0.078
230	0.9304	0.11413	0.76741	0.10252	0.06909	0.01413	0.9378	0.70346	0.07156
240	0.93068	0.09621	0.7018	0.14016	0.0602	0.00615	0.94187	0.68385	0.0626
250	0.9602	0.07066	0.72594	0.12468	0.0656	0.00734	0.94475	0.66578	0.05644
260	0.96205	0.09801	0.65341	0.11998	0.04664	0.00997	0.94656	0.64785	0.05291
270	0.97596	0.10738	0.64057	0.10416	0.0464	0.00728	0.9474	0.63516	0.05132
280	0.9117	0.06633	0.59829	0.12226	0.05727	0.00199	0.94738	0.62088	0.05069
290	0.95397	0.07637	0.59264	0.13954	0.05378	0.00851	0.94658	0.60474	0.0512
300	1	0.07523	0.61876	0.1242	0.04434	0.00572	0.94511	0.58319	0.05287
310	0.92739	0.05184	0.54982	0.12444	0.0518	0.01407	0.94303	0.56688	0.0463
320	0.93437	0.09396	0.52935	0.10835	0.04267	0.01226	0.94043	0.54692	0.04004
330	0.90033	0.06546	0.57289	0.10844	0.0353	0.00345	0.93738	0.53224	0.03796
340	0.92019	0.06157	0.50467	0.12863	0.0299	0.00597	0.93393	0.51577	0.0364
350	0.92691	0.04182	0.49542	0.0911	0.04204	0.01137	0.93016	0.50071	0.03612
360	0.90588	0.07478	0.5202	0.08204	0.03776	0.00402	0.92611	0.48288	0.03531
370	0.94486	0.0388	0.47801	0.07265	0.03149	0.00683	0.92184	0.4656	0.03324
380	0.91704	0.11038	0.43842	0.11833	0.02911	0.00836	0.91738	0.44833	0.02951
390	0.8806	0.08137	0.4175	0.08914	0.02229	0.01049	0.91278	0.42985	0.02712
400	0.91444	0.07895	0.3982	0.08158	0.03387	0.01038	0.90807	0.41112	0.02727
410	0.95232	0.06159	0.38079	0.06978	0.02633	0.00677	0.90328	0.39596	0.02839
420	0.87957	0.10383	0.39291	0.09555	0.02871	0.0113	0.89844	0.38075	0.02834
430	0.88656	0.07698	0.38214	0.04826	0.02411	0.00398	0.89358	0.36568	0.0276
440	0.92978	0.05107	0.36813	0.07299	0.02895	0.00609	0.8887	0.35345	0.02417
450	0.86498	0.05067	0.32163	0.06637	0.01951	0.01062	0.88383	0.34008	0.02172
460	0.92136	0.0618	0.32558	0.08615	0.01753	0.0101	0.87898	0.32648	0.01649
470	0.87402	0.05513	0.30691	0.06815	0.00992	0.01798	0.87416	0.31453	0.01115
480	0.87026	0.10086	0.3132	0.05931	0.00896	0.02576	0.86937	0.30263	0.00789
490	0.82936	0.0832	0.25646	0.06481	0.00587	0.01355	0.86462	0.29005	0.00783
500	0.82895	0.05104	0.2772	0.04241	0.0069	0.01965	0.85991	0.27931	0.00688
510	0.86621	0.08299	0.27882	0.05765	0.01055	0.02005	0.85764	0.26671	0.00636
520	0.84258	0.06629	0.2553	0.05081	0.00357	0.01733	0.85338	0.25615	0.00596
530	0.84881	0.05112	0.2526	0.06209	0.00412	0.01529	0.84794	0.24606	0.00681
540	0.88204	0.02773	0.24147	0.04332	0.00785	0.01798	0.84337	0.23787	0.00694
550	0.89848	0.0435	0.22666	0.04559	0.00968	0.01471	0.83761	0.22989	0.00661
560	0.81032	0.06883	0.21975	0.05067	0.00539	0.01825	0.83212	0.22016	0.0057
570	0.80401	0.06025	0.23178	0.06391	0.00127	0.01713	0.8264	0.21234	0.0036
580	0.84505	0.02895	0.19659	0.04788	0.00167	0.01208	0.82067	0.2056	0.00209
590	0.82306	0.03553	0.19767	0.05029	0.00317	0.01743	0.81636	0.19725	0.00188
600	0.81621	0.01088	0.20745	0.04384	0.00476	0.00838	0.81046	0.19047	0.00274
610	0.83676	0.0426	0.16768	0.07548	0.00262	0.01848	0.80474	0.18409	0.00519
620	0.82189	0.05048	0.16661	0.06161	0.00603	0.01795	0.79641	0.176	0.00727
630	0.76483	0.05883	0.18169	0.02541	0.01063	0.01629	0.79122	0.16848	0.00945
640	0.80717	0.04237	0.15727	0.05446	0.01309	0.00733	0.78462	0.16228	0.01015
650	0.78024	0.02588	0.143	0.04794	0.00627	0.01295	0.781	0.15633	0.00944
660	0.76161	0.05164	0.15718	0.03982	0.00666	0.01004	0.7768	0.15123	0.00564
670	0.75928	0.01452	0.16086	0.05472	0.00238	0.01022	0.77094	0.1467	0.00209
680	0.78223	0.04129	0.13438	0.04863	0.00222	0.00901	0.76537	0.14116	0.000909696
690	0.77935	0.03458	0.14461	0.04361	0	0.00817	0.75921	0.13571	0.00242
700	0.77579	0.04625	0.13725	0.04187	0.0065	0.0122	0.75241	0.12998	0.00561
710	0.76826	0.04112	0.11212	0.03111	0.00754	0.01496	0.74706	0.12602	0.00726
720	0.71914	0.0335	0.11364	0.03961	0.00111	0.01482	0.74078	0.1208	0.00128

## Sheet: Fig. 3b
	FL intensity at 580 nm (arb. units) (n = 3)			Avg.	s.d.	p-values
Q-OB w/o Aβ	1.584	2.621	2.091	2.09867	0.423388
Aβ40 monomer	0.439	0.592	0.724	0.585	0.116456
Aβ40 fibrils	0.602	1.626	0.986	1.07133	0.422378
Aβ42 monomer	5.128	4.172	4.191	4.497	0.446252
Aβ42 oligomers	0.366	0.098	0.09	0.184667	0.128264
Aβ42 fibrils	0.762	0.734	0.674	0.723333	0.0367091
Q-OB + Aβ40 monomer	11.5154	9.89317	2.93598	8.11485	3.72142	1.54686e-05
Q-OB + Aβ40 fibrils	51.1075	47.9091	41.1734	46.73	4.14039	3.66681e-05
Q-OB + Aβ42 monomer	54.6832	47.5151	45.7534	49.3172	3.86187	3.77813e-05
Q-OB + Aβ42 fibrils	96.9218	87.0527	73.6849	85.8865	9.5222	0.000235114	0.00731802
Q-OB + Aβ42 oligomers	229.897	215.476	202.457	215.943	11.2072

## Sheet: Fig. 3c
oligomers	Conc. of Q-OB	FL intensity (arb. units)	s.d.
	0	0.01855	0.23843		Equation	y = F*(((x*K)+1+(N*R*K))-sqrt((((x*K)+(N*R*K)+1)^2-(4*x*N*R*(K^2)))))/(2*K)
	0.1	2.72526	0.29272		K	3.30435 ± 1.03455
	0.5	7.21875	1.52361		R	10 ± 0
	1	9.42478	0.76871		N	1 ± 0
	1.25	12.3129	1.29555		F	21.45515 ± 0.78164
	1.35	14.2284	1.30657		Reduced Chi-Sqr	3.75438
	1.5	18.3106	0.91931		R-Square (COD)	0.98591
	1.75	17.3205	1.12789		Adj. R-Square	0.98473
	2	18.4526	1.28001
	3.5	18.9184	1.21419
	5	20.6142	0.69205
	10	20.4016	0.76667
	15	20.5895	0.69019
	25	21.0878	0.58613

## Sheet: Fig. 3d
LOD
Aβ1-42 monomer	3*σ =	0.29688
	k =	11.8161
	LOD =	0.0252733	μM
	SD =	0.00193599
Aβ1-42 oligomers	3*σ =	0.01863
	k =	32.7754
	LOD =	0.000570754	μM
	SD =	3.65504e-05
Aβ1-42 fibrils	3*σ =	0.34635
	k =	12.9289
	LOD =	0.0268201	μM
	SD =	0.000917395

## Sheet: Fig. 4a
	Aβ1-42 Monomer	1-6	2-7	3-8	4-9	5-10	6-11	7-12	8-13	9-14	10-15	11-16	12-17	13-18	14-19	15-20	16-21	17-22	18-23	19-24	20-25	21-26	22-27	23-28	24-29	25-30	26-31	27-32	28-33	29-34	30-35	31-36	32-37	33-38	34-39	35-40	36-41	37-42
FL intensity (arb. units)	234.5	47.5	19.5	9.5	110.5	201.5	100.5	6.5	81.5	97.5	242.5	77.5	198.5	188.5	611.5	675.5	893.5	330.5	111.5	194.5	145.5	-12.5	45.5	166.5	54.5	150.5	19.5	85.5	22.5	486.5	249.5	276.5	514.5	146.5	545.5	191.5	295.5	837.5
	285.5	27.5	52.5	62.5	90.5	190.5	124.5	36.5	83.5	106.5	366.5	139.5	112.5	175.5	550.5	708.5	914.5	344.5	81.5	167.5	219.5	15.5	154.5	66.5	108.5	115.5	-6.5	88.5	44.5	666.5	263.5	274.5	637.5	143.5	583.5	372.5	215.5	722.5
Avg.	260	37.5	36	36	100.5	196	112.5	21.5	82.5	102	304.5	108.5	155.5	182	581	692	904	337.5	96.5	181	182.5	1.5	100	116.5	81.5	133	6.5	87	33.5	576.5	256.5	275.5	576	145	564.5	282	255.5	780
s.d.	25.5	10	16.5	26.5	10	5.5	12	15	1	4.5	62	31	43	6.5	30.5	16.5	10.5	7	15	13.5	37	14	54.5	50	27	17.5	13	1.5	11	90	7	1	61.5	1.5	19	90.5	40	57.5

## Sheet: Fig. 4cde
ThT	blank	0 h	0.5 h	1 h	1.5 h	2 h	4 h	12 h	24 h
	41	124	187	198	214	204	207	212	210
	41	133	174	210	221	204	202	216	214
	41	131	177	200	228	214	204	207	225
Avg.	41	128.5	180.5	204	217.5	204	204.5	214	212
s.d.	0	3.85861	5.55778	5.24934	5.71548	4.71405	2.0548	3.68179	6.3421
100 kDa over	blank	0 h	0.5 h	1 h	1.5 h	2 h	4 h	12 h	24 h
	122	411	407	392	456	443	339	307	239
	121	448	418	408	469	418	340	324	230
	125	427	413	433	459	456	340	315	243
Avg.	121.5	429.5	412.5	400	462.5	430.5	339.5	315.5	234.5
s.d.	1.69967	15.1511	4.49691	16.8721	5.55778	15.7692	0.471405	6.94422	5.4365
100 kDa under	blank	0 h	0.5 h	1 h	1.5 h	2 h	4 h	12 h	24 h
	122	208	178	165	170	162	134	131	112
	121	211	183	179	170	159	137	125	121
	125	204	181	184	174	149	145	133	122
Avg.	121.5	209.5	180.5	172	170	160.5	135.5	128	116.5
s.d.	1.69967	2.86744	2.0548	8.04156	1.88562	5.55778	4.6428	3.39935	4.49691

[truncated: 30 more sheets: Fig. 5e, Fig. 6b, Tab. 1, Fig. 6cde, Supp. Tab. 7, Supp. Tab. 2, Supp. Fig. 10,11, Suppl. Fig. 13, Suppl. Fig. 14, Suppl. Fig. 15, Suppl. Fig. 16, Suppl. Tab. 3, Suppl. Fig. 17abc, Suppl. Fig. 17def, Suppl. Fig. 18abc, Suppl. Fig. 18def, Suppl. Fig. 19abc, Suppl. Fig. 19def, Suppl. Fig. 20, Suppl. Fig. 22b, Suppl. Fig. 24, Suppl. Fig. 25, Suppl. Fig. 26, Suppl. Fig. 26 (Inset) …]
